# Supplementary material for: Can digital transformation enhance labor productivity in enterprises: An analysis from the perspective of business process reengineering
Source: PLoS One. 2025 Jun 26;20(6):e0325484. doi: 10.1371/journal.pone.0325484 (PMC12200683; doi:10.1371/journal.pone.0325484)
Supplement: S1 Data — (XLSX) [file pone.0325484.s001.xlsx]

## Sheet: Sheet1
code	var2	t	var4	var6	total_operating_revenue	var8	workers	l_productivity	net_profit	compective	digitization	digitization_tec	digitization_bus	digitization_flow	industry	industry_l2	total_assets	liabilities	alr	var23	roa	se	ae	re	fe	age	roa2	top1	top10	equity	sepa_owener	province	city	inter_con	var38	e_n	inventory_tr	inventory_income	digital_inf	cio	digital_person	dpost	industry_netprofit	art	capital_intensity	current_ratio	high_tec_treat	hight_tec_if	service
2	2	2011	20112	2000000000	72000000000	72000000000	27951	2600000	12000000000	0.386185	0	0	0	0	Real Estate Industry	RealEstateIndustry	300000000000	230000000000	0.770997	12000000000	0.03916	2600000000	2600000000	0	510000000	27	0.055082	14.73	23.15	State-owned enterprise	0	Guangdong Province	Shenzhen City	956.06	23.15	State-owned enterprise	0.207493	2.90231	0	0	0	0	30000000000	0.021103	4.12646	0.954215	0	1	1
2	2	2012	20122	2000000000	100000000000	100000000000	31019	3300000	16000000000	0.426522	0	0	0	0	Real Estate Industry	RealEstateIndustry	380000000000	300000000000	0.783163	16000000000	0.041348	3100000000	2800000000	0	760000000	28	0.057642	14.72	23.44	State-owned enterprise	0	Guangdong Province	Shenzhen City	973.97	23.44	State-owned enterprise	0.25639	2.47453	0	0	0	0	37000000000	0.018295	3.67354	0.957688	0	1	1
2	2	2013	20132	2000000000	140000000000	140000000000	35330	3800000	18000000000	0.465043	2	2	0	0	Real Estate Industry	RealEstateIndustry	480000000000	370000000000	0.77997	18000000000	0.038183	3900000000	3000000000	0	890000000	29	0.052551	14.7	22.3	State-owned enterprise	0	Guangdong Province	Shenzhen City	895.21	22.3	State-owned enterprise	0.280243	2.44525	0	0	0	0	39000000000	0.022737	3.53869	0.922458	0	1	1
2	2	2014	20142	2000000000	150000000000	150000000000	40647	3600000	19000000000	0.447234	11	11	0	0	Real Estate Industry	RealEstateIndustry	510000000000	390000000000	0.772046	19000000000	0.037937	4500000000	3900000000	0	640000000	30	0.05093	14.91	37.88	State-owned enterprise	0	Guangdong Province	Shenzhen City	780.41	37.88	State-owned enterprise	0.322784	2.17044	0	0	0	0	43000000000	0.012939	3.47302	0.914236	0	1	1
2	2	2015	20152	2000000000	200000000000	200000000000	42295	4600000	26000000000	0.428804	13	13	0	0	Real Estate Industry	RealEstateIndustry	610000000000	480000000000	0.777015	26000000000	0.04245	4100000000	4700000000	0	480000000	31	0.056078	15.23	55.36	State-owned enterprise	0	Guangdong Province	Shenzhen City	859.8	55.36	State-owned enterprise	0.375285	1.8825	0	0	0	0	61000000000	0.012839	3.12605	0.894861	0	1	1
2	2	2016	20162	2000000000	240000000000	240000000000	58280	4100000	28000000000	0.433794	13	13	0	0	Real Estate Industry	RealEstateIndustry	830000000000	670000000000	0.805367	28000000000	0.034129	5200000000	6800000000	0	1600000000	32	0.049172	15.24	57.4	State-owned enterprise	0	Guangdong Province	Shenzhen City	773.35	57.4	State-owned enterprise	0.363193	1.94347	0	0	0	0	65000000000	0.00863	3.45427	0.868325	0	1	1
2	2	2017	20172	2000000000	240000000000	240000000000	77708	3100000	37000000000	0.425421	13	13	0	0	Real Estate Industry	RealEstateIndustry	1200000000000	980000000000	0.839813	37000000000	0.031929	6300000000	8900000000	0	2100000000	33	0.045666	29.38	68.53	State-owned enterprise	0	Guangdong Province	Shenzhen City	750.32	68.53	State-owned enterprise	0.267653	2.46231	0	0	0	0	87000000000	0.005899	4.7977	0.873176	0	1	1
2	2	2018	20182	2000000000	300000000000	300000000000	104300	2900000	49000000000	0.228495	13	13	0	0	Real Estate Industry	RealEstateIndustry	1500000000000	1300000000000	0.845856	49000000000	0.032234	7900000000	10000000000	950000000	6000000000	34	0.048057	29.38	71.7	State-owned enterprise	0	Guangdong Province	Shenzhen City	836.33	71.7	State-owned enterprise	0.248039	2.52051	0	0	0	0	220000000000	0.005328	5.13499	0.847239	0	1	1
2	2	2019	20192	2000000000	370000000000	370000000000	131505	2800000	55000000000	0.20828	14	13	0	1	Real Estate Industry	RealEstateIndustry	1700000000000	1500000000000	0.843589	55000000000	0.031869	9000000000	11000000000	1100000000	5700000000	35	0.04756	28.69	64.24	State-owned enterprise	0	Guangdong Province	Shenzhen City	830.81	64.24	State-owned enterprise	0.261478	2.43826	0	0	0	0	270000000000	0.005404	4.70225	0.83182	0	1	1
2	2	2020	20202	2000000000	420000000000	420000000000	140565	3000000	59000000000	0.389204	15	13	0	2	Real Estate Industry	RealEstateIndustry	1900000000000	1500000000000	0.812835	59000000000	0.031724	11000000000	10000000000	670000000	5100000000	36	0.045379	27.91	58.98	State-owned enterprise	0	Guangdong Province	Shenzhen City	820.19	58.98	State-owned enterprise	0.29593	2.39092	0	0	0	0	150000000000	0.00714	4.45985	0.827844	0	1	1
2	2	2021	20212	2000000000	450000000000	450000000000	139494	3200000	38000000000	0.482505	16	13	0	3	Real Estate Industry	RealEstateIndustry	1900000000000	1600000000000	0.797398	38000000000	0.019637	13000000000	10000000000	640000000	4400000000	37	0.029199	27.89	57.37	State-owned enterprise	0	Guangdong Province	Shenzhen City	718.64	57.37	State-owned enterprise	0.329092	2.37549	0	0	0	0	79000000000	0.010476	4.28147	0.82546	0	1	1
2	2	2022	20222	2000000000	500000000000	500000000000	131817	3800000	38000000000	-0.980615	18	14	0	4	Real Estate Industry	RealEstateIndustry	1800000000000	1400000000000	0.769515	38000000000	0.021371	12000000000	9600000000	690000000	2600000000	38	0.031302	27.88	59.33	State-owned enterprise	0	Guangdong Province	Shenzhen City	703.06	59.33	State-owned enterprise	0.446851	1.80029	0	0	1	2	-38000000000	0.014895	3.48748	0.805496	0	1	1
2	2	2023	20232	2000000000	470000000000	470000000000	131097	3600000	20000000000	0.51341	18	14	0	4	Real Estate Industry	RealEstateIndustry	1500000000000	1100000000000	0.732243	20000000000	0.013593	12000000000	5800000000	540000000	3700000000	39	0.022275	27.18	57.85	State-owned enterprise	0	Guangdong Province	Shenzhen City	0	57.85	State-owned enterprise	0.562614	1.50663	0	0	2	2	40000000000	0.01566	3.2311	0.764368	0	1	1
4	4	2010	20104	2000000000	130000000	130000000	277	474121	20000000	0.007041	0	0	0	0	Information Transmission, Software, and Information Technology Services	SoftwareandInformationTechnologyServices	180000000	55000000	0.298574	20000000	0.109659	5000000	20000000	0	-404998	24	0.131532	26.1	43.35	Foreign-funded enterprise	10.44	Guangdong Province	Shenzhen City	419.9	43.35	Foreign-funded enterprise	1.80991	0.32818	0	0	0	0	2900000000	0.032715	1.40271	0.540107	0	1	1
4	4	2011	20114	2000000000	75000000	75000000	322	231378	9200000	0.002531	0	0	0	0	Information Transmission, Software, and Information Technology Services	SoftwareandInformationTechnologyServices	200000000	58000000	0.294935	9200000	0.04683	5500000	19000000	0	-670961	25	0.059696	26.1	42.81	Foreign-funded enterprise	10.44	Guangdong Province	Shenzhen City	707.53	42.81	Foreign-funded enterprise	0.874552	0.562259	0	0	0	0	3600000000	0.060941	2.63487	0.559009	1	1	1
4	4	2012	20124	2000000000	97000000	97000000	277	351492	7800000	0.002185	0	0	0	0	Information Transmission, Software, and Information Technology Services	SoftwareandInformationTechnologyServices	190000000	45000000	0.232528	7800000	0.040506	11000000	17000000	0	-557402	26	0.052615	26.1	38.36	Foreign-funded enterprise	10.44	Guangdong Province	Shenzhen City	658.61	38.36	Foreign-funded enterprise	1.07941	0.505063	0	0	0	0	3600000000	0.083492	1.98138	0.689843	1	1	1
4	4	2013	20134	2000000000	73000000	73000000	243	299525	5800000	0.001693	0	0	0	0	Information Transmission, Software, and Information Technology Services	SoftwareandInformationTechnologyServices	240000000	98000000	0.403239	5800000	0.023938	8200000	17000000	0	-821411	27	0.042872	26.1	40.63	Private enterprise	8.352	Guangdong Province	Shenzhen City	524.72	40.63	Private enterprise	0.422373	1.12451	0	0	0	0	3400000000	0.05167	3.32697	0.719649	0	1	1
4	4	2014	20144	2000000000	81000000	81000000	220	366404	16000000	0.004948	0	0	0	0	Information Transmission, Software, and Information Technology Services	SoftwareandInformationTechnologyServices	340000000	180000000	0.534754	16000000	0.046189	8400000	15000000	0	-732405	28	0.058925	26.1	35.76	Private enterprise	8.352	Guangdong Province	Shenzhen City	679.35	35.76	Private enterprise	0.254337	2.40804	0	0	0	0	3200000000	0.034017	4.1966	0.780624	0	1	1
4	4	2015	20154	2000000000	120000000	120000000	208	579108	6900000	0.001497	0	0	0	0	Information Transmission, Software, and Information Technology Services	SoftwareandInformationTechnologyServices	400000000	240000000	0.590402	6900000	0.0172	8500000	18000000	0	-242173	29	0.026504	28.42	51.78	Private enterprise	9.0944	Guangdong Province	Shenzhen City	563.81	51.78	Private enterprise	0.312358	2.07195	0	0	0	0	4600000000	0.014333	3.30975	0.819039	1	1	1
4	4	2016	20164	2000000000	290000000	290000000	179	1600000	40000000	0.007902	0	0	0	0	Information Transmission, Software, and Information Technology Services	SoftwareandInformationTechnologyServices	220000000	46000000	0.203456	40000000	0.17753	12000000	27000000	0	2600000	30	0.2181	28.42	53.9	Private enterprise	7.7302	Guangdong Province	Shenzhen City	703.62	53.9	Private enterprise	27.2986	0.023949	0	0	0	0	5000000000	0.005931	0.777684	0.600012	0	1	1
4	4	2017	20174	2000000000	140000000	140000000	172	805848	5900000	0.000851	1	1	0	0	Information Transmission, Software, and Information Technology Services	SoftwareandInformationTechnologyServices	270000000	85000000	0.315247	5900000	0.021917	74000000	15000000	0	-1300000	31	0.031337	28.43	56.21	Private enterprise	7.733	Guangdong Province	Shenzhen City	373.64	56.21	Private enterprise	3.55521	0.107051	0	0	0	0	6900000000	0.068227	1.93963	0.540944	1	1	1
4	4	2018	20184	2000000000	370000000	370000000	210	1700000	-22000000	-0.001566	6	6	0	0	Information Transmission, Software, and Information Technology Services	SoftwareandInformationTechnologyServices	350000000	170000000	0.477966	-22000000	-0.061543	270000000	19000000	17000000	-1500000	32	-0.078614	28.43	61.77	Private enterprise	7.733	Guangdong Province	Shenzhen City	540.68	61.77	Private enterprise	0	0	0	0	0	0	14000000000	0.074327	0.957229	0.858729	1	1	1
4	4	2019	20194	2000000000	110000000	110000000	251	431262	-3600000	-0.000872	14	14	0	0	Information Transmission, Software, and Information Technology Services	SoftwareandInformationTechnologyServices	1500000000	90000000	0.060243	-3600000	-0.002412	83000000	20000000	1000000	-1700000	33	0.002935	28.43	54.49	Private enterprise	22.733	Guangdong Province	Shenzhen City	679.23	54.49	Private enterprise	0	0	0	0	0	0	4100000000	2.44136	13.8063	0.321838	1	1	1
4	4	2020	20204	2000000000	280000000	280000000	264	1100000	62000000	0.004722	32	32	0	0	Information Transmission, Software, and Information Technology Services	SoftwareandInformationTechnologyServices	1600000000	110000000	0.068264	62000000	0.039647	51000000	17000000	23000000	-156565	34	0.039144	14.47	59.26	Private enterprise	6.8294	Guangdong Province	Shenzhen City	688.69	59.26	Private enterprise	14.11	0.017507	3	0	0	0	13000000000	1.12371	5.57358	0.342353	1	1	1
4	4	2021	20214	2000000000	290000000	290000000	309	935094	-510000000	-0.098643	40	40	0	0	Information Transmission, Software, and Information Technology Services	SoftwareandInformationTechnologyServices	1100000000	160000000	0.146164	-510000000	-0.45794	34000000	20000000	32000000	-2000000	35	-0.454025	15.31	51.41	Private enterprise	6.6483	Guangdong Province	Shenzhen City	0	51.41	Private enterprise	6.16071	0.071308	0	0	0	0	5200000000	1.28261	3.84354	0.554465	1	1	1
4	4	2022	20224	2000000000	170000000	170000000	296	562376	-600000000	-0.080745	49	49	0	0	Information Transmission, Software, and Information Technology Services	SoftwareandInformationTechnologyServices	580000000	220000000	0.387338	-600000000	-1.03573	36000000	23000000	45000000	-1400000	36	-1.07329	18.22	42.54	Private enterprise	5.6803	Guangdong Province	Shenzhen City	0	42.54	Private enterprise	90.6376	0.006911	1	0	0	0	7400000000	1.82039	3.45656	0.883248	0	1	1
5	5	2010	20105	2000000000	140000000	140000000	671	204522	-4400000	-0.000194	0	0	0	0	Real Estate Industry	RealEstateIndustry	1300000000	620000000	0.47796	-4400000	-0.003422	3100000	30000000	0	27000000	20	0.015605	20.15	28.22	Private enterprise	0	Guangdong Province	Shenzhen City	445.66	28.22	Private enterprise	1.44271	0.393057	0	0	0	0	23000000000	0.078874	9.42628	0.17317	0	1	1
5	5	2011	20115	2000000000	64000000	64000000	501	126816	11000000	0.00038	0	0	0	0	Real Estate Industry	RealEstateIndustry	1300000000	600000000	0.476484	11000000	0.009055	3600000	37000000	0	27000000	21	0.030397	20.15	29.59	Private enterprise	0	Guangdong Province	Shenzhen City	667.69	29.59	Private enterprise	3.90106	0.243879	0	0	0	0	30000000000	0.021506	19.8409	0.142516	0	1	1
5	5	2012	20125	2000000000	99000000	99000000	382	260265	22000000	0.0006	0	0	0	0	Real Estate Industry	RealEstateIndustry	1300000000	640000000	0.483142	22000000	0.016687	2300000	42000000	0	25000000	22	0.038898	20.15	30.17	Private enterprise	0	Guangdong Province	Shenzhen City	704.08	30.17	Private enterprise	4.22153	0.152798	0	0	0	0	37000000000	1.41235	13.2739	0.267701	0	1	1
5	5	2013	20135	2000000000	52000000	52000000	376	138462	-42000000	-0.001076	0	0	0	0	Real Estate Industry	RealEstateIndustry	1200000000	560000000	0.474831	-42000000	-0.035624	3200000	34000000	0	7600000	23	-0.02919	20.15	29.86	Private enterprise	0	Guangdong Province	Shenzhen City	562.56	29.86	Private enterprise	2.52629	0.295491	0	0	0	0	39000000000	0.035242	22.8316	0.219435	0	1	1
5	5	2014	20145	2000000000	53000000	53000000	421	125361	43000000	0.001001	0	0	0	0	Real Estate Industry	RealEstateIndustry	1400000000	700000000	0.509964	43000000	0.031583	3800000	39000000	0	20000000	24	0.054607	20.15	26.86	Private enterprise	0	Guangdong Province	Shenzhen City	594.08	26.86	Private enterprise	2.5302	0.29151	0	0	0	0	43000000000	0.034784	25.8951	0.178958	0	1	1
5	5	2015	20155	2000000000	84000000	84000000	535	157245	-54000000	-0.000893	0	0	0	0	Real Estate Industry	RealEstateIndustry	2200000000	980000000	0.44704	-54000000	-0.024627	5800000	57000000	0	11000000	25	-0.019094	17.41	30.36	Private enterprise, Foreign-funded enterprise	0	Guangdong Province	Shenzhen City	598.82	30.36	Private enterprise, Foreign-funded enterprise	0.187249	3.65709	0	0	0	0	61000000000	0.880553	26.08	0.353236	1	1	1
5	5	2016	20165	2000000000	480000000	480000000	618	779714	120000000	0.00179	0	0	0	0	Real Estate Industry	RealEstateIndustry	2500000000	1200000000	0.463708	120000000	0.046281	14000000	93000000	0	22000000	26	0.05889	17.41	32.04	Private enterprise, Foreign-funded enterprise	0	Guangdong Province	Shenzhen City	613.08	32.04	Private enterprise, Foreign-funded enterprise	0.805118	0.867424	0	0	0	0	65000000000	0.335796	5.24471	0.371865	0	1	1
5	5	2017	20175	2000000000	530000000	530000000	705	753081	23000000	0.000262	0	0	0	0	Real Estate Industry	RealEstateIndustry	2900000000	1500000000	0.517747	23000000	0.007876	16000000	110000000	0	45000000	27	0.035365	17.41	32.04	Private enterprise, Foreign-funded enterprise	0	Guangdong Province	Shenzhen City	641.72	32.04	Private enterprise, Foreign-funded enterprise	0.832524	0.783791	0	0	0	0	87000000000	0.363648	5.48498	0.406268	0	1	1
5	5	2018	20185	2000000000	490000000	490000000	745	652592	160000000	0.000727	0	0	0	0	Real Estate Industry	RealEstateIndustry	3100000000	1500000000	0.49404	160000000	0.050217	14000000	84000000	16000000	34000000	28	0.066256	17.41	29.63	Private enterprise, Foreign-funded enterprise	0	Guangdong Province	Shenzhen City	581.44	29.63	Private enterprise, Foreign-funded enterprise	0.713485	0.98519	0	0	0	0	220000000000	0.616767	6.42029	0.562243	1	1	1
5	5	2019	20195	2000000000	550000000	550000000	680	812660	180000000	0.000674	0	0	0	0	Real Estate Industry	RealEstateIndustry	3000000000	1300000000	0.425337	180000000	0.058875	11000000	99000000	22000000	27000000	29	0.075265	17.41	29.3	Private enterprise, Foreign-funded enterprise	0	Guangdong Province	Shenzhen City	0	29.3	Private enterprise, Foreign-funded enterprise	0.930785	0.809779	0	0	0	0	270000000000	0.752579	5.48641	0.526922	0	1	1
5	5	2020	20205	2000000000	400000000	400000000	629	634215	-390000000	-0.002535	0	0	0	0	Real Estate Industry	RealEstateIndustry	2500000000	1100000000	0.459425	-390000000	-0.157458	8500000	61000000	24000000	22000000	30	-0.148044	13.91	23.15	Private enterprise, Foreign-funded enterprise	0	Guangdong Province	Shenzhen City	0	23.15	Private enterprise, Foreign-funded enterprise	23.4674	0.034073	0	0	0	0	150000000000	0.795709	6.14857	0.554613	0	1	1
5	5	2021	20215	2000000000	380000000	380000000	563	681237	140000000	0.001768	0	0	0	0	Real Estate Industry	RealEstateIndustry	2500000000	1000000000	0.403818	140000000	0.056362	8900000	66000000	25000000	-366623	31	0.073628	13.75	21.86	Private enterprise, Foreign-funded enterprise	0	Guangdong Province	Shenzhen City	0	21.86	Private enterprise, Foreign-funded enterprise	20.5168	0.038313	0	0	0	0	79000000000	0.423328	6.45148	0.540798	0	1	1
5	5	2022	20225	2000000000	280000000	280000000	488	581442	-160000000	0.004203	0	0	0	0	Real Estate Industry	RealEstateIndustry	2600000000	1300000000	0.497159	-160000000	-0.061852	7800000	66000000	11000000	-10000000	32	-0.067687	13.75	21.8	Private enterprise, Foreign-funded enterprise	0	Guangdong Province	Shenzhen City	0	21.8	Private enterprise, Foreign-funded enterprise	22.5459	0.038564	0	0	0	0	-38000000000	0.560927	9.17092	0.574223	0	1	1
6	6	2012	20126	2000000000	3100000000	3100000000	290	11000000	630000000	0.017144	0	0	0	0	Real Estate Industry	RealEstateIndustry	9300000000	5800000000	0.620165	630000000	0.067381	100000000	62000000	0	7300000	23	0.091234	19.93	53.09	State-owned enterprise	2.3253	Guangdong Province	Shenzhen City	713.73	53.09	State-owned enterprise	0.297989	1.87385	0	0	0	0	37000000000	0.004335	3.03728	0.82699	0	0	1
6	6	2013	20136	2000000000	4600000000	4600000000	296	16000000	700000000	0.01774	0	0	0	0	Real Estate Industry	RealEstateIndustry	10000000000	5800000000	0.579972	700000000	0.070024	67000000	72000000	0	35000000	24	0.096394	20.31	54.83	State-owned enterprise	0	Guangdong Province	Shenzhen City	668.87	54.83	State-owned enterprise	0.558718	1.19536	0	0	0	0	39000000000	0.003795	2.16189	0.772791	0	0	1
6	6	2014	20146	2000000000	2300000000	2300000000	329	7100000	510000000	0.011883	0	0	0	0	Real Estate Industry	RealEstateIndustry	12000000000	7500000000	0.64142	510000000	0.043601	74000000	64000000	0	120000000	25	0.068411	21.93	41.87	State-owned enterprise	0	Guangdong Province	Shenzhen City	654.41	41.87	State-owned enterprise	0.216847	2.92579	0	0	0	0	43000000000	0.006881	5.04705	0.806059	0	0	1
6	6	2015	20156	2000000000	3700000000	3700000000	352	10000000	440000000	0.007251	0	0	0	0	Real Estate Industry	RealEstateIndustry	13000000000	8200000000	0.646151	440000000	0.034541	88000000	65000000	0	230000000	26	0.064777	21.93	41.6	State-owned enterprise	0	Guangdong Province	Shenzhen City	671.29	41.6	State-owned enterprise	0.284123	2.3003	0	0	0	0	61000000000	0.004077	3.47631	0.824234	0	0	1
6	6	2016	20166	2000000000	3400000000	3400000000	370	9100000	800000000	0.0123	0	0	0	0	Real Estate Industry	RealEstateIndustry	13000000000	8000000000	0.610499	800000000	0.061037	71000000	69000000	0	150000000	27	0.081791	21.93	40.86	State-owned enterprise	0	Guangdong Province	Shenzhen City	689.69	40.86	State-owned enterprise	0.309152	2.29253	0	0	0	0	65000000000	0.002223	3.92113	0.84147	0	0	1
6	6	2017	20176	2000000000	3000000000	3000000000	370	8000000	820000000	0.009381	0	0	0	0	Real Estate Industry	RealEstateIndustry	13000000000	7400000000	0.565648	820000000	0.062442	49000000	110000000	0	110000000	28	0.081667	21.93	41.07	State-owned enterprise	0	Guangdong Province	Shenzhen City	642.04	41.07	State-owned enterprise	0.298002	2.35856	0	0	0	0	87000000000	0.003363	4.43999	0.805427	0	0	1
6	6	2018	20186	2000000000	2500000000	2500000000	377	6700000	920000000	0.004281	0	0	0	0	Real Estate Industry	RealEstateIndustry	14000000000	7200000000	0.528236	920000000	0.068194	43000000	130000000	0	89000000	29	0.085538	21.93	43.36	State-owned enterprise	0	Guangdong Province	Shenzhen City	667.64	43.36	State-owned enterprise	0.238866	2.56267	0	0	0	0	220000000000	0.003321	5.38916	0.770307	0	0	1
6	6	2019	20196	2000000000	3700000000	3700000000	385	9700000	840000000	0.003185	0	0	0	0	Real Estate Industry	RealEstateIndustry	16000000000	8600000000	0.544612	840000000	0.053544	52000000	140000000	0	130000000	30	0.078148	21.93	44.33	State-owned enterprise	0	Guangdong Province	Shenzhen City	662.53	44.33	State-owned enterprise	0.256858	2.133	0	0	0	0	270000000000	0.004061	4.21976	0.792359	0	0	1
6	6	2020	20206	2000000000	2900000000	2900000000	397	7400000	900000000	0.005926	0	0	0	0	Real Estate Industry	RealEstateIndustry	15000000000	7600000000	0.492185	900000000	0.058497	45000000	130000000	0	140000000	31	0.079766	21.93	44.39	State-owned enterprise	0	Guangdong Province	Shenzhen City	657.35	44.39	State-owned enterprise	0.200992	2.65722	0	0	0	0	150000000000	0.005218	5.25934	0.762354	0	0	1
6	6	2021	20216	2000000000	3100000000	3100000000	403	7700000	550000000	0.007015	0	0	0	0	Real Estate Industry	RealEstateIndustry	24000000000	15000000000	0.65322	550000000	0.023452	67000000	140000000	0	190000000	32	0.040136	21.93	42.45	State-owned enterprise	0	Guangdong Province	Shenzhen City	697.52	42.45	State-owned enterprise	0.108406	5.21838	0	0	0	0	79000000000	0.006121	7.64141	0.829236	0	0	1
6	6	2022	20226	2000000000	3700000000	3700000000	425	8700000	450000000	-0.0117	0	0	0	0	Real Estate Industry	RealEstateIndustry	26000000000	18000000000	0.679176	450000000	0.016972	94000000	150000000	0	200000000	33	0.035347	21.93	41.87	State-owned enterprise	0	Guangdong Province	Shenzhen City	671.09	41.87	State-owned enterprise	0.134799	4.55257	0	0	0	0	-38000000000	0.008103	7.13524	0.843617	0	0	1
7	7	2010	20107	2000000000	140000000	140000000	751	190802	22000000	0.000951	0	0	0	0	Real Estate Industry	RealEstateIndustry	330000000	370000000	1.09853	22000000	0.065279	56000000	53000000	0	27000000	22	0.153879	21.74	30.98	Private enterprise	2.4153	Guangdong Province	Shenzhen City	501.69	30.98	Private enterprise	1.61941	0.136588	0	0	0	0	23000000000	0.049085	2.31989	0.295423	0	0	1
7	7	2011	20117	2000000000	170000000	170000000	675	244947	8300000	0.000277	0	0	0	0	Real Estate Industry	RealEstateIndustry	360000000	70000000	0.19342	8300000	0.022931	60000000	46000000	0	5000000	23	0.043139	17.41	43.63	Private enterprise	1.9343	Guangdong Province	Shenzhen City	0	43.63	Private enterprise	1.79362	0.116742	0	0	0	0	30000000000	0.021806	2.19195	0.402418	0	0	1
7	7	2012	20127	2000000000	310000000	310000000	762	410321	4400000	0.000121	0	0	0	0	Real Estate Industry	RealEstateIndustry	790000000	490000000	0.624158	4400000	0.005614	58000000	47000000	0	9000000	24	0.022752	17.41	43.02	Private enterprise	1.9343	Guangdong Province	Shenzhen City	542.56	43.02	Private enterprise	9.24946	0.05992	0	0	0	0	37000000000	0.185822	2.52564	0.743199	0	0	1
7	7	2013	20137	2000000000	210000000	210000000	674	318025	19000000	0.000479	0	0	0	0	Real Estate Industry	RealEstateIndustry	660000000	300000000	0.462754	19000000	0.028639	57000000	45000000	0	12000000	25	0.052869	17.41	48.16	Private enterprise	0.484	Guangdong Province	Shenzhen City	517.83	48.16	Private enterprise	4.05162	0.08431	0	0	0	0	39000000000	0.160634	3.06749	0.641463	0	0	1
7	7	2014	20147	2000000000	200000000	200000000	606	326894	-33000000	-0.000774	0	0	0	0	Real Estate Industry	RealEstateIndustry	680000000	320000000	0.474294	-33000000	-0.049025	57000000	44000000	0	21000000	26	-0.014902	13.42	47.82	Private enterprise	0.3731	Guangdong Province	Shenzhen City	199.85	47.82	Private enterprise	5.47559	0.087747	0	0	0	0	43000000000	0.28739	3.43732	0.676126	0	0	1
7	7	2015	20157	2000000000	99000000	99000000	121	817863	13000000	0.000219	4	0	0	4	Real Estate Industry	RealEstateIndustry	480000000	110000000	0.223847	13000000	0.02756	36000000	39000000	0	3400000	27	0.038751	15.17	39.34	Private enterprise	22.9997	Guangdong Province	Shenzhen City	416.46	39.34	Private enterprise	1.40245	0.155911	0	0	0	0	61000000000	0.313551	4.85406	0.599517	0	0	1
7	7	2016	20167	2000000000	39000000	39000000	155	250712	82000000	0.001248	4	0	0	4	Real Estate Industry	RealEstateIndustry	510000000	77000000	0.149962	82000000	0.158579	0	49000000	0	1400000	28	0.17815	13.53	45.5	Private enterprise	0	Guangdong Province	Shenzhen City	428.06	45.5	Private enterprise	0.880134	0.384129	0	0	0	0	65000000000	0.056177	13.2363	0.500568	0	0	1
7	7	2021	20217	2000000000	180000000	180000000	82	2200000	40000000	0.000511	5	0	0	5	Real Estate Industry	RealEstateIndustry	430000000	320000000	0.736008	40000000	0.093396	5000000	20000000	0	-352.68	33	0.096991	14.25	37.74	Private enterprise	0	Guangdong Province	Shenzhen City	0	37.74	Private enterprise	5.14563	0.149563	0	0	0	0	79000000000	0.07508	2.42229	0.705537	0	0	1
7	7	2022	20227	2000000000	220000000	220000000	76	2900000	-6300000	0.000165	5	0	0	5	Real Estate Industry	RealEstateIndustry	350000000	250000000	0.711224	-6300000	-0.017867	11000000	24000000	0	-2000000	34	-0.020086	14.25	38.2	Private enterprise	0	Guangdong Province	Shenzhen City	0	38.2	Private enterprise	5.42274	0.14758	0	0	0	0	-38000000000	0.077148	1.60383	0.67617	0	0	1
7	7	2023	20237	2000000000	220000000	220000000	74	2900000	36000000	0.000916	5	0	0	5	Real Estate Industry	RealEstateIndustry	400000000	260000000	0.653408	36000000	0.091647	9300000	20000000	0	-979295	35	0.096483	14.25	38.2	Private enterprise	0	Guangdong Province	Shenzhen City	0	38.2	Private enterprise	5.71214	0.137341	0	0	0	0	40000000000	0.08112	1.84035	0.70028	0	0	1
8	8	2010	20108	2000000000	10000000	10000000	24	434866	888948	0.000186	0	0	0	0	Manufacturing Industry	Railway,Shipbuilding,Aerospace,andOtherTransportEquipmentManufacturing	78000000	3500000	0.045319	888948	0.011407	0	2500000	0	-1100000	21	0.000739	23.15	40.6	Private enterprise	2.4331	Guangdong Province	Shenzhen City	474.9	40.6	Private enterprise	50.8227	0.014811	0	0	0	0	4800000000	0.082059	7.46707	0.579175	0	1	0
8	8	2011	20118	2000000000	14000000	14000000	23	607863	-539452	-7.2e-05	0	0	0	0	Manufacturing Industry	Railway,Shipbuilding,Aerospace,andOtherTransportEquipmentManufacturing	77000000	3400000	0.043705	-539452	-0.006984	0	3900000	0	-812065	22	-0.017498	23.15	39.35	Private enterprise	2.4354	Guangdong Province	Shenzhen City	0	39.35	Private enterprise	38.3035	0.020573	0	0	0	0	7400000000	0.146606	5.52446	0.595154	0	1	0
8	8	2012	20128	2000000000	330000000	330000000	1685	196725	39000000	0.002282	0	0	0	0	Manufacturing Industry	Railway,Shipbuilding,Aerospace,andOtherTransportEquipmentManufacturing	610000000	73000000	0.118931	39000000	0.063746	2800000	86000000	0	2300000	23	0.083887	62.71	69.74	Private enterprise	6.5971	Guangdong Province	Shenzhen City	731.72	69.74	Private enterprise	15.7726	0.032279	0	0	0	0	17000000000	0.036082	1.85178	0.261716	0	1	0
8	8	2013	20138	2000000000	300000000	300000000	1622	187699	23000000	0.001655	0	0	0	0	Manufacturing Industry	Railway,Shipbuilding,Aerospace,andOtherTransportEquipmentManufacturing	630000000	63000000	0.100605	23000000	0.036318	3300000	84000000	0	193427	24	0.048377	62.71	68.47	Private enterprise	6.5971	Guangdong Province	Shenzhen City	646.47	68.47	Private enterprise	17.231	0.031804	0	0	0	0	14000000000	0.01484	2.05823	0.333203	0	1	0
8	8	2014	20148	2000000000	310000000	310000000	1299	236475	7800000	0.00053	0	0	0	0	Manufacturing Industry	Railway,Shipbuilding,Aerospace,andOtherTransportEquipmentManufacturing	670000000	76000000	0.112276	7800000	0.011522	4100000	96000000	0	617032	25	0.02892	51.48	66.58	Private enterprise	0	Guangdong Province	Shenzhen City	653.3	66.58	Private enterprise	19.5313	0.028294	0	0	0	0	15000000000	0.019273	2.19424	0.348216	1	1	0
8	8	2015	20158	2000000000	1300000000	1300000000	2617	494871	190000000	0.010621	4	1	1	2	Manufacturing Industry	Railway,Shipbuilding,Aerospace,andOtherTransportEquipmentManufacturing	3600000000	680000000	0.189809	190000000	0.052909	68000000	310000000	0	6000000	26	0.066684	28.22	59.71	Private enterprise	0	Guangdong Province	Shenzhen City	646.57	59.71	Private enterprise	2.20166	0.238535	0	0	0	0	18000000000	0.573705	2.77154	0.460546	0	1	0
8	8	2016	20168	2000000000	1900000000	1900000000	1903	985815	530000000	0.033267	6	2	1	3	Manufacturing Industry	Railway,Shipbuilding,Aerospace,andOtherTransportEquipmentManufacturing	8200000000	2000000000	0.246583	530000000	0.064758	130000000	390000000	0	1300000	27	0.078628	12.46	40.42	State-owned enterprise	0	Guangdong Province	Shenzhen City	681.2	40.42	State-owned enterprise	1.51873	0.310973	0	0	0	0	16000000000	0.88816	4.36707	0.538944	1	1	0
8	8	2017	20178	2000000000	2300000000	2300000000	2417	964391	890000000	0.055402	12	7	2	3	Manufacturing Industry	Railway,Shipbuilding,Aerospace,andOtherTransportEquipmentManufacturing	11000000000	3500000000	0.326949	890000000	0.08331	150000000	470000000	0	20000000	28	0.097342	12.42	43.41	State-owned enterprise	0	Guangdong Province	Shenzhen City	677.22	43.41	State-owned enterprise	1.70119	0.300399	0	0	0	0	16000000000	1.06942	4.58113	0.607018	1	1	0
8	8	2018	20188	2000000000	2600000000	2600000000	2631	974877	340000000	0.019506	20	14	3	3	Manufacturing Industry	Railway,Shipbuilding,Aerospace,andOtherTransportEquipmentManufacturing	10000000000	3100000000	0.29251	340000000	0.032666	240000000	360000000	210000000	58000000	29	0.047081	20	53.2	State-owned enterprise	0	Guangdong Province	Shenzhen City	636.78	53.2	State-owned enterprise	1.89119	0.270103	0	0	0	0	18000000000	1.20282	4.08061	0.538163	1	1	0
8	8	2019	20198	2000000000	3200000000	3200000000	2618	1200000	460000000	0.025851	24	16	4	4	Manufacturing Industry	Railway,Shipbuilding,Aerospace,andOtherTransportEquipmentManufacturing	12000000000	4500000000	0.370962	460000000	0.037977	300000000	440000000	250000000	95000000	30	0.053248	22.92	47.91	State-owned enterprise	0	Guangdong Province	Shenzhen City	722.75	47.91	State-owned enterprise	1.93419	0.265555	0	0	0	0	18000000000	1.12336	3.74038	0.549467	1	1	0
8	8	2020	20208	2000000000	1900000000	1900000000	2394	800969	-890000000	-0.297252	26	17	5	4	Manufacturing Industry	Railway,Shipbuilding,Aerospace,andOtherTransportEquipmentManufacturing	13000000000	6200000000	0.480167	-890000000	-0.069531	240000000	350000000	210000000	130000000	31	-0.057642	25.62	47.87	State-owned enterprise	7.0814	Guangdong Province	Shenzhen City	571.01	47.87	State-owned enterprise	1.0991	0.564982	0	0	0	0	3000000000	1.55241	6.69006	0.481572	1	1	0
8	8	2021	20218	2000000000	2200000000	2200000000	2240	988752	-1400000000	-0.044549	29	19	6	4	Manufacturing Industry	Railway,Shipbuilding,Aerospace,andOtherTransportEquipmentManufacturing	12000000000	7000000000	0.568954	-1400000000	-0.111377	260000000	320000000	210000000	190000000	32	-0.093872	25.62	47.83	State-owned enterprise	7.0814	Guangdong Province	Shenzhen City	700.73	47.83	State-owned enterprise	1.3198	0.504085	0	0	9	1	31000000000	1.25914	5.58942	0.493519	1	1	0
8	8	2022	20228	2000000000	1800000000	1800000000	2331	760598	-850000000	-0.027727	38	22	12	4	Manufacturing Industry	Railway,Shipbuilding,Aerospace,andOtherTransportEquipmentManufacturing	11000000000	6800000000	0.601696	-850000000	-0.075325	320000000	340000000	200000000	180000000	33	-0.063981	25.62	47.75	State-owned enterprise	7.25	Guangdong Province	Shenzhen City	716.27	47.75	State-owned enterprise	1.08605	0.595009	0	0	17	4	31000000000	1.31352	6.34427	0.449713	0	1	0
8	8	2023	20238	2000000000	2500000000	2500000000	2160	1200000	-820000000	-0.022813	41	22	15	4	Manufacturing Industry	Railway,Shipbuilding,Aerospace,andOtherTransportEquipmentManufacturing	11000000000	7000000000	0.65704	-820000000	-0.077376	260000000	360000000	190000000	170000000	34	-0.062439	26.23	47.08	State-owned enterprise	7.25	Guangdong Province	Shenzhen City	0	47.08	State-owned enterprise	2.3815	0.317395	0	0	5	6	36000000000	0.966561	4.24242	0.457311	0	1	0
9	9	2010	20109	2000000000	3200000000	3200000000	5496	585294	440000000	0.068164	0	0	0	0	Comprehensive Sector	Comprehensive	10000000000	6300000000	0.62953	440000000	0.044051	360000000	320000000	0	110000000	20	0.066478	8.44	30.6	Private enterprise	0	Guangdong Province	Shenzhen City	782.41	30.6	Private enterprise	0.474368	1.29907	0	0	0	0	6500000000	0.110304	3.11636	0.719808	1	1	0
9	9	2011	20119	2000000000	4100000000	4100000000	5697	713578	380000000	0.044321	0	0	0	0	Comprehensive Sector	Comprehensive	12000000000	7700000000	0.650402	380000000	0.03228	410000000	420000000	0	130000000	21	0.055038	11.96	32.18	Private enterprise	0	Guangdong Province	Shenzhen City	633.79	32.18	Private enterprise	0.460132	1.3782	0	0	0	0	8600000000	0.126408	2.89911	0.744366	1	1	0
9	9	2012	20129	2000000000	4000000000	4000000000	5642	713327	310000000	0.064456	0	0	0	0	Comprehensive Sector	Comprehensive	13000000000	8500000000	0.643669	310000000	0.023331	540000000	490000000	0	260000000	22	0.050654	12.34	29.12	Private enterprise	0	Guangdong Province	Shenzhen City	737.15	29.12	Private enterprise	0.467208	1.38241	0	0	0	0	4800000000	0.145744	3.27271	0.7308	1	1	0
9	9	2013	20139	2000000000	4200000000	4200000000	7358	564695	440000000	0.0916	0	0	0	0	Comprehensive Sector	Comprehensive	14000000000	8600000000	0.628798	440000000	0.03263	550000000	520000000	0	210000000	23	0.05271	12.34	27.64	Private enterprise	0	Guangdong Province	Shenzhen City	708.77	27.64	Private enterprise	0.470657	1.3644	0	0	0	0	4800000000	0.191818	3.27599	0.691363	1	1	0
9	9	2014	20149	2000000000	4300000000	4300000000	7457	578179	470000000	0.16718	0	0	0	0	Comprehensive Sector	Comprehensive	15000000000	9300000000	0.628934	470000000	0.032091	500000000	440000000	0	190000000	24	0.052594	12.34	24.15	Private enterprise	0	Guangdong Province	Shenzhen City	753.25	24.15	Private enterprise	0.476855	1.42376	0	0	0	0	2800000000	0.179376	3.41542	0.689094	0	1	0
9	9	2015	20159	2000000000	4900000000	4900000000	8202	593191	970000000	0.394909	3	0	0	3	Comprehensive Sector	Comprehensive	18000000000	12000000000	0.638202	970000000	0.053324	530000000	520000000	0	250000000	25	0.079132	11.91	23.36	Private enterprise	0	Guangdong Province	Shenzhen City	747.88	23.36	Private enterprise	0.521217	1.27687	0	0	0	0	2400000000	0.204964	3.72305	0.691979	1	1	0
9	9	2016	20169	2000000000	6400000000	6400000000	8887	721475	420000000	0.416464	6	1	1	4	Comprehensive Sector	Comprehensive	22000000000	13000000000	0.623791	420000000	0.0194	610000000	740000000	0	370000000	26	0.042011	11.91	21.41	Private enterprise	0	Guangdong Province	Shenzhen City	343.01	21.41	Private enterprise	0.570756	1.21482	0	0	0	0	1000000000	0.222904	3.37239	0.652092	1	1	0
9	9	2017	20179	2000000000	7100000000	7000000000	10944	641768	320000000	0.193384	11	3	4	4	Comprehensive Sector	Comprehensive	27000000000	17000000000	0.633121	320000000	0.011924	760000000	920000000	0	450000000	27	0.03072	11.91	21.81	Private enterprise	0	Guangdong Province	Shenzhen City	325.7	21.81	Private enterprise	0.514828	1.28752	0	0	0	0	1700000000	0.293966	3.85982	0.671901	1	1	0
9	9	2018	20189	2000000000	12000000000	12000000000	13620	860172	670000000	0.324255	16	3	9	4	Comprehensive Sector	Comprehensive	30000000000	19000000000	0.649896	670000000	0.022281	1100000000	730000000	370000000	440000000	28	0.049564	11.91	27.28	Private enterprise	0	Guangdong Province	Shenzhen City	425.56	27.28	Private enterprise	0.77211	0.815987	0	0	0	0	2100000000	0.243695	2.54788	0.674544	1	1	0
9	9	2019	20199	2000000000	12000000000	12000000000	13239	902540	710000000	0.253585	20	3	13	4	Comprehensive Sector	Comprehensive	30000000000	20000000000	0.645559	710000000	0.023564	1200000000	730000000	400000000	490000000	29	0.054655	11.91	27.83	State-owned enterprise, Private enterprise	0	Guangdong Province	Shenzhen City	724.25	27.83	State-owned enterprise, Private enterprise	0.847616	0.765572	0	0	0	0	2800000000	0.161749	2.52829	0.651962	0	1	0
9	9	2020	20209	2000000000	11000000000	11000000000	13345	793844	1100000000	0.375635	25	3	17	5	Comprehensive Sector	Comprehensive	32000000000	19000000000	0.584217	1100000000	0.033519	1200000000	810000000	440000000	510000000	30	0.060676	9.97	30.99	State-owned enterprise, Private enterprise	0	Guangdong Province	Shenzhen City	629.56	30.99	State-owned enterprise, Private enterprise	0.817937	0.805571	0	0	0	0	2800000000	0.186532	3.00709	0.664471	1	1	0
9	9	2021	20219	2000000000	18000000000	18000000000	14335	1200000	1800000000	0.81958	31	4	21	6	Comprehensive Sector	Comprehensive	37000000000	21000000000	0.577624	1800000000	0.04745	1200000000	1100000000	810000000	420000000	31	0.069593	13.64	31.7	State-owned enterprise, Private enterprise	0	Guangdong Province	Shenzhen City	703.29	31.7	State-owned enterprise, Private enterprise	1.23348	0.577712	0	0	0	0	2100000000	0.191815	2.11202	0.644115	1	1	0
9	9	2022	20229	2000000000	32000000000	32000000000	17193	1900000	2500000000	0.977341	37	6	25	6	Comprehensive Sector	Comprehensive	52000000000	33000000000	0.639676	2500000000	0.047196	1100000000	1300000000	1500000000	450000000	32	0.063532	15.19	42.37	State-owned enterprise, Private enterprise	0	Guangdong Province	Shenzhen City	733.58	42.37	State-owned enterprise, Private enterprise	2.10085	0.38108	0	0	0	0	2500000000	0.199149	1.63423	0.669035	1	1	0
9	9	2023	20239	2000000000	31000000000	31000000000	16595	1800000	1700000000	0.419572	47	12	29	6	Comprehensive Sector	Comprehensive	50000000000	29000000000	0.580376	1700000000	0.033552	950000000	1400000000	1200000000	390000000	33	0.052674	17.55	46.44	State-owned enterprise, Private enterprise	0	Guangdong Province	Shenzhen City	0	46.44	State-owned enterprise, Private enterprise	2.30753	0.343234	0	0	0	0	4000000000	0.160591	1.63208	0.577622	1	1	0
10	10	2010	201010	2000000000	150000000	150000000	21	7200000	3800000	0.000224	0	0	0	0	Construction Industry	CivilEngineeringConstruction	210000000	130000000	0.59742	3800000	0.018061	18000000	28000000	0	849814	22	0.026238	24.07	54.22	Private enterprise	17.5729	Guangdong Province	Shenzhen City	429.38	54.22	Private enterprise	1.4254	0.452161	0	0	0	0	17000000000	0.420759	1.39728	0.77865	0	0	1
10	10	2011	201110	2000000000	180000000	180000000	444	414546	8400000	0.000424	0	0	0	0	Construction Industry	CivilEngineeringConstruction	240000000	140000000	0.60644	8400000	0.035149	23000000	29000000	0	1400000	23	0.05446	24.07	54.22	Private enterprise	13.7217	Guangdong Province	Shenzhen City	0	54.22	Private enterprise	1.71817	0.374516	0	0	0	0	20000000000	0.451261	1.29447	0.753892	0	0	1
10	10	2012	201210	2000000000	190000000	190000000	420	448020	3600000	5.6e-05	0	0	0	0	Construction Industry	CivilEngineeringConstruction	240000000	140000000	0.602239	3600000	0.014986	21000000	37000000	0	2000000	24	0.030173	24.07	53.58	Private enterprise	13.7217	Guangdong Province	Shenzhen City	0	53.58	Private enterprise	1.70486	0.38546	0	0	0	0	64000000000	0.494042	1.27428	0.776628	0	0	1
10	10	2013	201310	2000000000	360000000	360000000	596	608028	3800000	6.8e-05	0	0	0	0	Construction Industry	CivilEngineeringConstruction	1000000000	370000000	0.358152	3800000	0.003708	32000000	59000000	0	-3400000	25	0.00592	29.99	53.93	Private enterprise	23.2958	Guangdong Province	Shenzhen City	726.22	53.93	Private enterprise	0.885251	0.783321	0	0	0	0	56000000000	0.457143	2.83619	0.933845	0	0	1
10	10	2014	201410	2000000000	230000000	230000000	302	762582	-75000000	-0.000922	0	0	0	0	Construction Industry	CivilEngineeringConstruction	800000000	250000000	0.314128	-75000000	-0.093654	12000000	62000000	0	-8400000	26	-0.104381	29.99	49.24	Private enterprise	23.2958	Guangdong Province	Shenzhen City	509.44	49.24	Private enterprise	1.37925	0.596018	0	0	0	0	82000000000	0.329295	3.49205	0.865373	0	0	1
10	10	2015	201510	2000000000	960000000	960000000	496	1900000	20000000	0.000211	0	0	0	0	Construction Industry	CivilEngineeringConstruction	5200000000	3000000000	0.579577	20000000	0.003869	15000000	82000000	0	33000000	27	0.01532	21.51	46.81	Private enterprise	16.7086	Guangdong Province	Shenzhen City	632.47	46.81	Private enterprise	0.526716	1.5015	0	0	0	0	95000000000	0.415795	5.39199	0.667074	0	0	1
10	10	2016	201610	2000000000	1100000000	1100000000	513	2100000	39000000	0.000383	0	0	0	0	Construction Industry	CivilEngineeringConstruction	4900000000	2600000000	0.544721	39000000	0.008022	31000000	120000000	0	92000000	28	0.033187	21.51	44.33	Private enterprise	16.7086	Guangdong Province	Shenzhen City	438.25	44.33	Private enterprise	0.424103	1.70827	0	0	0	0	100000000000	0.37417	4.60669	0.624537	0	0	1
10	10	2017	201710	2000000000	760000000	760000000	489	1500000	-1100000000	-0.009086	0	0	0	0	Construction Industry	CivilEngineeringConstruction	3100000000	1900000000	0.620116	-1100000000	-0.33815	42000000	130000000	0	55000000	29	-0.321169	21.51	41.21	Private enterprise	15.9174	Guangdong Province	Shenzhen City	355.61	41.21	Private enterprise	0.381106	2.49098	0	0	0	0	120000000000	0.378117	4.09713	0.907828	0	0	1
10	10	2018	201810	2000000000	350000000	350000000	545	633780	-730000000	-0.005073	2	2	0	0	Construction Industry	CivilEngineeringConstruction	3300000000	2700000000	0.819505	-730000000	-0.221953	33000000	140000000	2100000	65000000	30	-0.201415	13.51	43.46	Private enterprise	3.8702	Guangdong Province	Shenzhen City	377.22	43.46	Private enterprise	0.243018	3.57173	0	0	0	0	140000000000	2.69843	9.47649	0.799978	0	0	1
10	10	2019	201910	2000000000	1900000000	1900000000	339	5600000	130000000	0.00079	4	4	0	0	Construction Industry	CivilEngineeringConstruction	4300000000	3500000000	0.824373	130000000	0.029389	5000000	100000000	1700000	91000000	31	0.066984	14.57	46.03	Private enterprise	0	Guangdong Province	Shenzhen City	0	46.03	Private enterprise	0.945838	0.806212	0	0	0	0	160000000000	0.810789	2.26704	0.832394	0	0	1
10	10	2020	202010	2000000000	1400000000	1400000000	278	5100000	76000000	0.000426	9	9	0	0	Construction Industry	CivilEngineeringConstruction	3500000000	2700000000	0.769527	76000000	0.021558	486056	91000000	0	79000000	32	0.055413	14.57	44.01	Private enterprise	0	Guangdong Province	Shenzhen City	0	44.01	Private enterprise	5.56368	0.144853	0	0	0	0	180000000000	1.36991	2.51447	0.804019	0	0	1
10	10	2021	202110	2000000000	1800000000	1800000000	290	6100000	39000000	0.000183	14	14	0	0	Construction Industry	CivilEngineeringConstruction	4600000000	3700000000	0.812883	39000000	0.008555	0	75000000	0	72000000	33	0.029192	14.57	44.11	Private enterprise	0	Guangdong Province	Shenzhen City	644.83	44.11	Private enterprise	8.22927	0.099814	0	0	0	0	220000000000	1.54551	2.61112	0.804308	0	0	1
10	10	2022	202210	2000000000	610000000	610000000	198	3100000	-690000000	-0.00282	18	18	0	0	Construction Industry	CivilEngineeringConstruction	3600000000	2700000000	0.752552	-690000000	-0.189522	0	76000000	0	110000000	34	-0.160007	33.84	55.88	Private enterprise	0.0008	Guangdong Province	Shenzhen City	584.54	55.88	Private enterprise	4.79574	0.184602	0	0	0	0	240000000000	3.02901	5.90924	0.762623	0	0	1
10	10	2023	202310	2000000000	300000000	300000000	145	2100000	-680000000	-0.002813	22	22	0	0	Construction Industry	CivilEngineeringConstruction	3100000000	2900000000	0.920556	-680000000	-0.215863	0	94000000	0	100000000	35	-0.181858	33.84	55.88	Private enterprise	1.0008	Guangdong Province	Shenzhen City	584.54	55.88	Private enterprise	2.84827	0.317049	0	0	0	0	240000000000	5.19552	10.3587	0.729888	0	0	1
11	11	2010	201011	2000000000	990000000	990000000	2752	360892	170000000	0.007666	0	0	0	0	Real Estate Industry	RealEstateIndustry	2900000000	2000000000	0.699635	170000000	0.060069	15000000	93000000	0	-2800000	27	0.070143	54.22	65.85	State-owned enterprise	0	Guangdong Province	Shenzhen City	554.75	65.85	State-owned enterprise	0.427296	1.58701	0	0	0	0	23000000000	0.068403	2.9333	0.777906	0	1	1
11	11	2011	201111	2000000000	1400000000	1400000000	2723	517284	260000000	0.008572	0	0	0	0	Real Estate Industry	RealEstateIndustry	3500000000	2400000000	0.676791	260000000	0.073569	33000000	92000000	0	12000000	28	0.100475	54.31	66.46	State-owned enterprise	0	Guangdong Province	Shenzhen City	645.6	66.46	State-owned enterprise	0.310296	1.28854	0	0	0	0	30000000000	0.050073	2.48452	0.807862	0	1	1
11	11	2012	201211	2000000000	1900000000	1900000000	2750	676836	370000000	0.010207	0	0	0	0	Real Estate Industry	RealEstateIndustry	4000000000	2400000000	0.619304	370000000	0.094875	44000000	110000000	0	-1500000	29	0.1229	54.33	65.65	State-owned enterprise	0	Guangdong Province	Shenzhen City	677.5	65.65	State-owned enterprise	0.36595	1.23606	0	0	0	0	37000000000	0.011059	2.12255	0.807468	0	1	1
11	11	2013	201311	2000000000	1600000000	1600000000	3110	520652	300000000	0.007646	0	0	0	0	Real Estate Industry	RealEstateIndustry	3900000000	2100000000	0.534334	300000000	0.077671	40000000	110000000	0	-6300000	30	0.107558	54.33	65.43	State-owned enterprise	0	Guangdong Province	Shenzhen City	700.69	65.43	State-owned enterprise	0.354453	1.29778	0	0	0	0	39000000000	0.013715	2.39204	0.811877	0	1	1
11	11	2014	201411	2000000000	1300000000	1300000000	3167	400521	420000000	0.009681	0	0	0	0	Real Estate Industry	RealEstateIndustry	3900000000	1800000000	0.465632	420000000	0.107512	26000000	100000000	0	-13000000	31	0.139332	54.33	65.47	State-owned enterprise	0	Guangdong Province	Shenzhen City	632.62	65.47	State-owned enterprise	0.224012	1.83174	0	0	0	0	43000000000	0.020959	3.06144	0.821894	0	1	1
11	11	2015	201511	2000000000	1100000000	1100000000	2819	382199	160000000	0.002591	0	0	0	0	Real Estate Industry	RealEstateIndustry	4400000000	2300000000	0.520347	160000000	0.035806	42000000	100000000	0	-7500000	32	0.047691	54.33	65.53	State-owned enterprise	0	Guangdong Province	Shenzhen City	686.63	65.53	State-owned enterprise	0.26297	2.28912	0	0	0	0	61000000000	0.035986	4.06505	0.836865	0	1	1
11	11	2016	201611	2000000000	2100000000	2100000000	2780	740721	350000000	0.00543	0	0	0	0	Real Estate Industry	RealEstateIndustry	6700000000	4200000000	0.637636	350000000	0.053327	47000000	100000000	0	-22000000	33	0.07045	54.33	66.55	State-owned enterprise	0	Guangdong Province	Shenzhen City	694.33	66.55	State-owned enterprise	0.337451	1.25566	0	0	0	0	65000000000	0.015328	3.23152	0.845766	0	1	1
11	11	2017	201711	2000000000	2900000000	2900000000	5196	559024	620000000	0.007123	0	0	0	0	Real Estate Industry	RealEstateIndustry	5400000000	2500000000	0.458117	620000000	0.115506	31000000	140000000	0	-24000000	34	0.148765	54.33	66.44	State-owned enterprise	0	Guangdong Province	Shenzhen City	735.29	66.44	State-owned enterprise	0.879609	0.637132	0	0	0	0	87000000000	0.01593	1.85677	0.835447	0	1	1
11	11	2018	201811	2000000000	2800000000	2800000000	5504	506403	590000000	0.002748	0	0	0	0	Real Estate Industry	RealEstateIndustry	5800000000	2500000000	0.425931	590000000	0.101828	47000000	100000000	0	-58000000	35	0.123689	63.82	65.51	State-owned enterprise	0	Guangdong Province	Shenzhen City	688.02	65.51	State-owned enterprise	1.11291	0.42399	0	0	0	0	220000000000	0.023045	2.08816	0.809639	0	1	1
11	11	2019	201911	2000000000	4000000000	4000000000	7769	509933	740000000	0.002804	2	0	0	2	Real Estate Industry	RealEstateIndustry	11000000000	7500000000	0.696768	740000000	0.068891	110000000	200000000	0	130000000	36	0.105785	63.82	65.5	State-owned enterprise	0	Guangdong Province	Shenzhen City	696.65	65.5	State-owned enterprise	0.29177	1.24026	0	0	0	0	270000000000	0.054756	2.71918	0.87801	0	1	1
11	11	2020	202011	2000000000	4100000000	4100000000	8035	510812	730000000	0.0048	2	0	0	2	Real Estate Industry	RealEstateIndustry	12000000000	8400000000	0.690259	730000000	0.05991	45000000	240000000	0	110000000	37	0.093826	56.96	63.75	State-owned enterprise	0	Guangdong Province	Shenzhen City	667.98	63.75	State-owned enterprise	0.261028	1.29435	0	0	0	0	150000000000	0.045731	2.97423	0.867922	0	1	1
11	11	2021	202111	2000000000	4500000000	4500000000	7658	586572	990000000	0.012506	2	0	0	2	Real Estate Industry	RealEstateIndustry	15000000000	10000000000	0.689266	990000000	0.06767	73000000	260000000	2200000	5700000	38	0.090503	50.57	63.37	State-owned enterprise	0	Guangdong Province	Shenzhen City	686.38	63.37	State-owned enterprise	0.163404	2.03117	0	0	0	0	79000000000	0.060448	3.24622	0.858558	0	1	1
11	11	2022	202211	2000000000	3700000000	3700000000	9330	397499	530000000	-0.013823	2	0	0	2	Real Estate Industry	RealEstateIndustry	16000000000	11000000000	0.717169	530000000	0.033502	54000000	330000000	3200000	51000000	39	0.050714	50.57	61.49	State-owned enterprise	0	Guangdong Province	Shenzhen City	605.78	61.49	State-owned enterprise	0.180293	2.95937	0	0	0	0	-38000000000	0.11323	4.26037	0.868325	1	1	1
11	11	2023	202311	2000000000	3000000000	3000000000	8817	336295	450000000	0.011291	2	0	0	2	Real Estate Industry	RealEstateIndustry	17000000000	12000000000	0.723116	450000000	0.026481	47000000	310000000	4100000	44000000	40	0.044183	50.57	61.96	State-owned enterprise	0	Guangdong Province	Shenzhen City	0	61.96	State-owned enterprise	0.201251	3.74292	0	0	0	0	40000000000	0.169574	5.72931	0.889731	0	1	1
12	12	2010	201012	2000000000	7700000000	7700000000	11719	660802	1600000000	0.290451	0	0	0	0	Manufacturing Industry	Non-MetallicMineralProductsManufacturing	12000000000	5700000000	0.457945	1600000000	0.128068	270000000	560000000	0	110000000	26	0.15811	3.69	21.97	State-owned enterprise	3.6553	Guangdong Province	Shenzhen City	774.23	21.97	State-owned enterprise	10.3264	0.061821	0	0	0	0	5500000000	0.031276	1.61024	0.166036	1	1	0
12	12	2011	201112	2000000000	8300000000	8300000000	11909	694494	1300000000	0.081555	0	0	0	0	Manufacturing Industry	Non-MetallicMineralProductsManufacturing	15000000000	8000000000	0.521906	1300000000	0.087526	260000000	610000000	0	140000000	27	0.116631	3.62	14.82	State-owned enterprise	3.2954	Guangdong Province	Shenzhen City	719.41	14.82	State-owned enterprise	11.8082	0.058002	0	0	0	0	16000000000	0.038111	1.84765	0.192104	1	1	0
12	12	2012	201212	2000000000	7000000000	7000000000	11373	614997	370000000	0.015781	0	0	0	0	Manufacturing Industry	Non-MetallicMineralProductsManufacturing	14000000000	7100000000	0.493004	370000000	0.025796	230000000	530000000	0	250000000	28	0.049351	3.62	15.67	State-owned enterprise	3.2954	Guangdong Province	Shenzhen City	718.51	15.67	State-owned enterprise	14.5818	0.052513	0	0	0	0	23000000000	0.039577	2.04962	0.119902	1	1	0
12	12	2013	201312	2000000000	7700000000	7700000000	9956	776798	1600000000	0.129883	0	0	0	0	Manufacturing Industry	Non-MetallicMineralProductsManufacturing	15000000000	6700000000	0.442868	1600000000	0.107516	270000000	670000000	0	240000000	29	0.140554	3.62	14.79	State-owned enterprise	3.0518	Guangdong Province	Shenzhen City	704.61	14.79	State-owned enterprise	14.5274	0.048965	0	0	0	0	12000000000	0.017641	1.94974	0.154049	1	1	0
12	12	2014	201412	2000000000	7000000000	7000000000	10432	675278	850000000	0.043015	0	0	0	0	Manufacturing Industry	Non-MetallicMineralProductsManufacturing	15000000000	6800000000	0.442985	850000000	0.055877	270000000	600000000	0	230000000	30	0.073892	3.62	12.72	State-owned enterprise	3.1365	Guangdong Province	Shenzhen City	636.13	12.72	State-owned enterprise	13.6265	0.055455	0	0	0	0	20000000000	0.045181	2.16969	0.099471	1	1	0
12	12	2015	201512	2000000000	7400000000	7400000000	10548	704483	550000000	0.026707	0	0	0	0	Manufacturing Industry	Non-MetallicMineralProductsManufacturing	16000000000	8000000000	0.511696	550000000	0.034983	280000000	670000000	0	280000000	31	0.058774	11.08	30.96	Private enterprise	12.794	Guangdong Province	Shenzhen City	658.24	30.96	Private enterprise	16.622	0.047158	0	0	0	0	21000000000	0.060957	2.10704	0.149949	1	1	0
12	12	2016	201612	2000000000	9000000000	9000000000	11515	779339	800000000	0.061978	0	0	0	0	Manufacturing Industry	Non-MetallicMineralProductsManufacturing	17000000000	9000000000	0.525907	800000000	0.046902	300000000	770000000	0	270000000	32	0.071263	15.45	32.13	Private enterprise	15.7864	Guangdong Province	Shenzhen City	683.03	32.13	Private enterprise	13.7348	0.05324	0	0	0	0	13000000000	0.069978	1.9107	0.154277	1	1	0
12	12	2017	201712	2000000000	11000000000	11000000000	12105	898753	830000000	0.039507	1	0	0	1	Manufacturing Industry	Non-MetallicMineralProductsManufacturing	20000000000	11000000000	0.55057	830000000	0.042418	340000000	920000000	0	320000000	33	0.067175	14.84	29.7	Private enterprise	15.1732	Guangdong Province	Shenzhen City	552.87	29.7	Private enterprise	11.979	0.063045	0	0	0	0	21000000000	0.058665	1.7956	0.252654	1	1	0
12	12	2018	201812	2000000000	11000000000	11000000000	10800	982404	470000000	0.011681	2	0	0	2	Manufacturing Industry	Non-MetallicMineralProductsManufacturing	19000000000	9700000000	0.505634	470000000	0.024705	350000000	730000000	340000000	350000000	34	0.046771	14.81	29.56	Private enterprise	8.238	Guangdong Province	Shenzhen City	538.49	29.56	Private enterprise	13.531	0.056564	1	0	0	0	40000000000	0.055819	1.80154	0.257824	1	1	0
12	12	2019	201912	2000000000	10000000000	10000000000	10454	1000000	560000000	0.430163	5	0	1	4	Manufacturing Industry	Non-MetallicMineralProductsManufacturing	18000000000	8300000000	0.457957	560000000	0.03079	390000000	600000000	370000000	290000000	35	0.052333	15.01	31.15	Private enterprise	15.3372	Guangdong Province	Shenzhen City	573.28	31.15	Private enterprise	9.5321	0.077571	0	0	0	0	1300000000	0.06204	1.73808	0.260057	1	1	0
12	12	2020	202012	2000000000	11000000000	11000000000	10558	1000000	810000000	0.00943	11	2	3	6	Manufacturing Industry	Non-MetallicMineralProductsManufacturing	18000000000	7300000000	0.406367	810000000	0.045404	230000000	670000000	400000000	220000000	36	0.074356	15.19	32.71	Private enterprise	15.5175	Guangdong Province	Shenzhen City	679.89	32.71	Private enterprise	9.13256	0.076388	1	0	0	0	86000000000	0.06386	1.6758	0.259456	1	1	0
12	12	2021	202112	2000000000	14000000000	14000000000	11910	1100000	1600000000	0.014434	18	4	8	6	Manufacturing Industry	Non-MetallicMineralProductsManufacturing	20000000000	8100000000	0.404872	1600000000	0.0783	270000000	750000000	510000000	150000000	37	0.103744	15.19	33.09	Private enterprise	15.5186	Guangdong Province	Shenzhen City	757.95	33.09	Private enterprise	8.09055	0.080256	0	0	0	0	110000000000	0.053601	1.46301	0.31629	1	1	0
12	12	2022	202212	2000000000	15000000000	15000000000	14259	1100000	2000000000	0.029342	20	4	10	6	Manufacturing Industry	Non-MetallicMineralProductsManufacturing	26000000000	13000000000	0.483645	2000000000	0.078883	310000000	720000000	640000000	150000000	38	0.093695	15.19	27.26	Private enterprise	14.8012	Guangdong Province	Shenzhen City	672.37	27.26	Private enterprise	6.16993	0.117375	0	0	21	3	70000000000	0.077638	1.70436	0.360046	0	1	0
12	12	2023	202312	2000000000	18000000000	18000000000	14661	1200000	1500000000	0.072943	21	4	11	6	Manufacturing Industry	Non-MetallicMineralProductsManufacturing	30000000000	16000000000	0.521221	1500000000	0.050933	320000000	870000000	740000000	160000000	39	0.058989	15.19	27.26	Private enterprise	15.8012	Guangdong Province	Shenzhen City	672.37	27.26	Private enterprise	8.8925	0.0874	0	0	6	8	21000000000	0.103425	1.66872	0.310979	0	1	0
14	14	2010	201014	2000000000	740000000	740000000	98	7500000	78000000	0.0034	0	0	0	0	Real Estate Industry	RealEstateIndustry	1600000000	1000000000	0.647874	78000000	0.048823	24000000	69000000	0	14000000	18	0.069167	32.02	42.51	State-owned enterprise	0	Guangdong Province	Shenzhen City	669.72	42.51	State-owned enterprise	0.401809	1.44716	0	0	0	0	23000000000	0.007579	2.16236	0.881551	0	0	1
14	14	2011	201114	2000000000	400000000	400000000	177	2300000	65000000	0.002152	0	0	0	0	Real Estate Industry	RealEstateIndustry	1800000000	1200000000	0.663812	65000000	0.035961	17000000	66000000	0	9900000	19	0.051217	32.02	41.55	State-owned enterprise	0	Guangdong Province	Shenzhen City	683.76	41.55	State-owned enterprise	0.134382	3.37023	0	0	0	0	30000000000	0.015055	4.4951	0.897455	0	0	1
14	14	2012	201214	2000000000	420000000	420000000	173	2400000	33000000	0.000903	0	0	0	0	Real Estate Industry	RealEstateIndustry	2000000000	1400000000	0.686526	33000000	0.016419	20000000	67000000	0	21000000	20	0.031298	32.02	40.92	State-owned enterprise	0	Guangdong Province	Shenzhen City	696.77	40.92	State-owned enterprise	0.151021	3.61036	0	0	0	0	37000000000	0.01048	4.79577	0.904213	0	0	1
14	14	2013	201314	2000000000	560000000	560000000	217	2600000	35000000	0.000895	0	0	0	0	Real Estate Industry	RealEstateIndustry	1900000000	1200000000	0.649425	35000000	0.018602	26000000	69000000	0	15000000	21	0.033835	32.02	44.41	State-owned enterprise	0	Guangdong Province	Shenzhen City	700.9	44.41	State-owned enterprise	0.234013	2.55897	0	0	0	0	39000000000	0.009126	3.35617	0.888351	0	0	1
14	14	2014	201414	2000000000	510000000	510000000	217	2400000	63000000	0.001456	0	0	0	0	Real Estate Industry	RealEstateIndustry	2200000000	1500000000	0.676601	63000000	0.028069	26000000	78000000	0	9600000	22	0.042085	32.02	38.37	State-owned enterprise	0	Guangdong Province	Shenzhen City	586.65	38.37	State-owned enterprise	0.137414	3.42447	0	0	0	0	43000000000	0.009315	4.3702	0.911851	0	0	1
14	14	2015	201514	2000000000	410000000	410000000	186	2200000	53000000	0.000883	0	0	0	0	Real Estate Industry	RealEstateIndustry	2200000000	1400000000	0.643892	53000000	0.024607	17000000	64000000	0	5900000	23	0.035885	32.02	49.42	State-owned enterprise	0	Guangdong Province	Shenzhen City	640.74	49.42	State-owned enterprise	0.131002	4.38168	0	0	0	0	61000000000	0.011243	5.25277	0.912746	0	0	1
14	14	2016	201614	2000000000	620000000	620000000	162	3800000	29000000	0.000445	0	0	0	0	Real Estate Industry	RealEstateIndustry	1900000000	1100000000	0.575952	29000000	0.015537	24000000	54000000	0	3900000	24	0.023238	32.87	52.79	State-owned enterprise	0	Guangdong Province	Shenzhen City	678.19	52.79	State-owned enterprise	0.353715	2.2361	0	0	0	0	65000000000	0.00171	3.01859	0.905473	0	0	1
14	14	2017	201714	2000000000	510000000	510000000	156	3300000	11000000	0.000126	0	0	0	0	Real Estate Industry	RealEstateIndustry	1500000000	730000000	0.476437	11000000	0.00719	24000000	57000000	0	3100000	25	0.012511	34.02	45.87	State-owned enterprise	0	Guangdong Province	Shenzhen City	685.58	45.87	State-owned enterprise	0.371847	2.16972	0	0	0	0	87000000000	0.00119	2.97828	0.886981	0	0	1
14	14	2018	201814	2000000000	360000000	360000000	148	2400000	150000000	0.000717	0	0	0	0	Real Estate Industry	RealEstateIndustry	1900000000	970000000	0.504366	150000000	0.080596	15000000	59000000	0	3200000	26	0.1107	34.02	39.22	State-owned enterprise	0	Guangdong Province	Shenzhen City	726.76	39.22	State-owned enterprise	0.167504	4.20838	0	0	0	0	220000000000	0.00032	5.3565	0.932876	0	0	1
14	14	2019	201914	2000000000	440000000	440000000	154	2800000	32000000	0.000121	0	0	0	0	Real Estate Industry	RealEstateIndustry	2000000000	1000000000	0.515342	32000000	0.016291	9500000	63000000	0	2100000	27	0.022912	34.02	39.79	State-owned enterprise	0	Guangdong Province	Shenzhen City	663.43	39.79	State-owned enterprise	0.212524	3.30479	0	0	0	0	270000000000	9.9e-05	4.50168	0.939205	0	0	1
14	14	2020	202014	2000000000	350000000	350000000	153	2300000	9100000	6e-05	0	0	0	0	Real Estate Industry	RealEstateIndustry	2400000000	1500000000	0.608096	9100000	0.003753	13000000	55000000	0	-57492.6	28	0.010231	34.02	42.56	State-owned enterprise	0	Guangdong Province	Shenzhen City	653.15	42.56	State-owned enterprise	0.124534	4.98838	0	0	0	0	150000000000	0.003641	7.02012	0.94439	0	0	1
14	14	2021	202114	2000000000	640000000	640000000	128	5000000	49000000	0.000621	0	0	0	0	Real Estate Industry	RealEstateIndustry	2500000000	1500000000	0.608645	49000000	0.019296	23000000	65000000	0	-2400000	29	0.025992	34.02	43.27	State-owned enterprise	0	Guangdong Province	Shenzhen City	663.25	43.27	State-owned enterprise	0.22443	2.81209	0	0	0	0	79000000000	0.000984	3.95625	0.87755	0	0	1
14	14	2022	202214	2000000000	760000000	760000000	109	7000000	250000000	-0.006478	0	0	0	0	Real Estate Industry	RealEstateIndustry	3000000000	1800000000	0.59228	250000000	0.08294	30000000	64000000	0	-2600000	30	0.111157	34.02	38.9	State-owned enterprise	0	Guangdong Province	Shenzhen City	681.07	38.9	State-owned enterprise	0.237346	2.49749	0	0	0	0	-38000000000	0.001597	3.91652	0.893864	0	0	1
14	14	2023	202314	2000000000	1400000000	1400000000	113	12000000	520000000	0.013162	0	0	0	0	Real Estate Industry	RealEstateIndustry	2500000000	800000000	0.319088	520000000	0.208723	42000000	61000000	0	-7500000	31	0.272587	34.02	39.71	State-owned enterprise	0	Guangdong Province	Shenzhen City	681.07	39.71	State-owned enterprise	0.295826	1.12936	0	0	0	0	40000000000	0.002511	1.80848	0.870642	0	0	1
16	16	2010	201016	2000000000	17000000000	17000000000	20424	837811	100000000	0.02759	1	0	0	1	Manufacturing Industry	Computer,Communication,andOtherElectronicEquipmentManufacturing	16000000000	12000000000	0.743477	100000000	0.006145	2000000000	540000000	0	-34000000	30	0.003265	19	30.18	State-owned enterprise	0	Guangdong Province	Shenzhen City	788.98	30.18	State-owned enterprise	3.87865	0.217611	0	0	0	0	3700000000	0.115194	0.962332	0.86069	1	1	0
16	16	2011	201116	2000000000	16000000000	16000000000	19724	822228	24000000	0.002724	2	0	0	2	Manufacturing Industry	Computer,Communication,andOtherElectronicEquipmentManufacturing	17000000000	13000000000	0.749408	24000000	0.00143	2100000000	580000000	0	49000000	31	0.003446	19	29.91	State-owned enterprise	0	Guangdong Province	Shenzhen City	737.81	29.91	State-owned enterprise	4.78965	0.174476	0	0	0	0	8900000000	0.116727	1.04247	0.825354	1	1	0
16	16	2012	201216	2000000000	18000000000	18000000000	20798	881713	45000000	0.004243	4	0	1	3	Manufacturing Industry	Computer,Communication,andOtherElectronicEquipmentManufacturing	17000000000	12000000000	0.743593	45000000	0.002743	2300000000	660000000	0	180000000	32	0.016383	19	29.07	State-owned enterprise	0	Guangdong Province	Shenzhen City	761.7	29.07	State-owned enterprise	3.70457	0.221364	0	0	0	0	11000000000	0.107734	0.903209	0.803223	1	1	0
16	16	2013	201316	2000000000	20000000000	20000000000	20542	973943	60000000	0.01037	6	0	2	4	Manufacturing Industry	Computer,Communication,andOtherElectronicEquipmentManufacturing	16000000000	11000000000	0.728132	60000000	0.003801	2500000000	670000000	0	-60000000	33	0.007776	19	30.41	State-owned enterprise	0	Guangdong Province	Shenzhen City	706.67	30.41	State-owned enterprise	4.65044	0.179073	0	0	0	0	5800000000	0.123008	0.786899	0.79425	1	1	0
16	16	2014	201416	2000000000	19000000000	19000000000	18776	1000000	61000000	0.004812	8	0	3	5	Manufacturing Industry	Computer,Communication,andOtherElectronicEquipmentManufacturing	17000000000	12000000000	0.743884	61000000	0.003607	2400000000	690000000	0	130000000	34	0.013418	21.75	37.02	State-owned enterprise	0	Guangdong Province	Shenzhen City	612.12	37.02	State-owned enterprise	4.28583	0.201016	1	0	0	0	13000000000	0.116318	0.863869	0.767032	1	1	0
16	16	2015	201516	2000000000	18000000000	18000000000	18541	992135	-1300000000	-0.098614	19	9	4	6	Manufacturing Industry	Computer,Communication,andOtherElectronicEquipmentManufacturing	14000000000	11000000000	0.784185	-1300000000	-0.089531	2400000000	700000000	0	350000000	35	-0.083847	21.75	39.95	State-owned enterprise	0	Guangdong Province	Shenzhen City	570.76	39.95	State-owned enterprise	5.56996	0.1567	1	0	0	0	13000000000	0.111378	0.77468	0.741062	0	1	0
16	16	2016	201616	2000000000	20000000000	20000000000	17390	1200000	92000000	0.005401	33	21	5	7	Manufacturing Industry	Computer,Communication,andOtherElectronicEquipmentManufacturing	17000000000	14000000000	0.807546	92000000	0.005346	2300000000	610000000	0	150000000	36	0.010584	21.75	40.51	State-owned enterprise	0	Guangdong Province	Shenzhen City	740.43	40.51	State-owned enterprise	4.08599	0.211209	1	0	0	0	17000000000	0.113697	0.849442	0.777564	1	1	0
16	16	2017	201716	2000000000	31000000000	31000000000	17822	1800000	5100000000	0.209924	45	29	7	9	Manufacturing Industry	Computer,Communication,andOtherElectronicEquipmentManufacturing	24000000000	15000000000	0.652011	5100000000	0.215921	2100000000	780000000	0	340000000	37	0.297104	21.75	41.59	State-owned enterprise	0	Guangdong Province	Shenzhen City	805.19	41.59	State-owned enterprise	5.9247	0.150199	1	0	0	0	24000000000	0.110258	0.754416	0.801874	1	1	0
16	16	2018	201816	2000000000	46000000000	46000000000	18965	2400000	670000000	0.02777	56	37	8	11	Manufacturing Industry	Computer,Communication,andOtherElectronicEquipmentManufacturing	33000000000	24000000000	0.713465	670000000	0.02027	2300000000	640000000	400000000	400000000	38	0.025892	21.75	40.43	State-owned enterprise	0	Guangdong Province	Shenzhen City	766.66	40.43	State-owned enterprise	7.87732	0.118968	1	0	0	0	24000000000	0.096648	0.715095	0.662218	1	1	0
16	16	2019	201916	2000000000	55000000000	55000000000	19286	2900000	330000000	0.004044	65	45	9	11	Manufacturing Industry	Computer,Communication,andOtherElectronicEquipmentManufacturing	43000000000	33000000000	0.766908	330000000	0.007865	2300000000	860000000	500000000	780000000	39	0.028799	21.75	40.37	State-owned enterprise	0	Guangdong Province	Shenzhen City	674.86	40.37	State-owned enterprise	9.80317	0.096491	1	0	0	0	83000000000	0.080121	0.772635	0.596962	1	1	0
16	16	2020	202016	2000000000	50000000000	50000000000	17216	2900000	540000000	0.003924	73	52	10	11	Manufacturing Industry	Computer,Communication,andOtherElectronicEquipmentManufacturing	50000000000	39000000000	0.78505	540000000	0.010828	1800000000	1000000000	680000000	1100000000	40	0.031949	21.75	41.43	State-owned enterprise	0	Guangdong Province	Shenzhen City	666.85	41.43	State-owned enterprise	10.5269	0.089794	1	0	0	0	140000000000	0.077473	0.990555	0.504021	1	1	0
16	16	2021	202116	2000000000	49000000000	49000000000	16238	3000000	810000000	0.005009	81	60	10	11	Manufacturing Industry	Computer,Communication,andOtherElectronicEquipmentManufacturing	40000000000	30000000000	0.744174	810000000	0.020231	1400000000	960000000	620000000	950000000	41	0.063296	21.75	44.12	State-owned enterprise	0	Guangdong Province	Shenzhen City	736.32	44.12	State-owned enterprise	11.6508	0.082851	1	0	4	1	160000000000	0.069191	0.812001	0.516664	1	1	0
16	16	2022	202216	2000000000	30000000000	30000000000	14513	2000000	-1800000000	-0.007986	89	68	10	11	Manufacturing Industry	Computer,Communication,andOtherElectronicEquipmentManufacturing	38000000000	30000000000	0.777428	-1800000000	-0.046563	1200000000	950000000	540000000	520000000	42	-0.040643	21.75	43.8	State-owned enterprise	0	Guangdong Province	Shenzhen City	547.93	43.8	State-owned enterprise	6.52838	0.148939	1	0	30	4	220000000000	0.06879	1.284	0.463407	1	1	0
16	16	2023	202316	2000000000	18000000000	18000000000	14106	1300000	-2600000000	-0.01506	96	75	10	11	Manufacturing Industry	Computer,Communication,andOtherElectronicEquipmentManufacturing	36000000000	30000000000	0.835125	-2600000000	-0.073577	1100000000	810000000	500000000	560000000	43	-0.060163	21.75	42.37	State-owned enterprise	0	Guangdong Province	Shenzhen City	0	42.37	State-owned enterprise	5.27679	0.182074	0	0	1	6	180000000000	0.096729	2.00707	0.451501	0	1	0
17	17	2010	201017	2000000000	300000000	300000000	84	3600000	64000000	0.013469	0	0	0	0	Manufacturing Industry	Railway,Shipbuilding,Aerospace,andOtherTransportEquipmentManufacturing	140000000	1900000000	13.7114	64000000	0.466693	7400000	24000000	0	65000000	18	0.933658	11.81	34.83	Private enterprise	6.6136	Guangdong Province	Shenzhen City	0	34.83	Private enterprise	12.9135	0.072544	0	0	0	0	4800000000	0.005795	0.462025	0.449494	0	1	0
17	17	2011	201117	2000000000	320000000	320000000	84	3800000	40000000	0.005341	0	0	0	0	Manufacturing Industry	Railway,Shipbuilding,Aerospace,andOtherTransportEquipmentManufacturing	140000000	1800000000	13.3969	40000000	0.292611	7300000	22000000	0	24000000	19	0.466604	11.81	24.76	Private enterprise	0	Guangdong Province	Shenzhen City	0	24.76	Private enterprise	20.7854	0.044575	0	0	0	0	7400000000	0.012054	0.422829	0.519418	0	1	0
17	17	2012	201217	2000000000	290000000	290000000	79	3700000	-52000000	-0.00304	0	0	0	0	Manufacturing Industry	Railway,Shipbuilding,Aerospace,andOtherTransportEquipmentManufacturing	160000000	1900000000	11.5097	-52000000	-0.320485	7000000	25000000	0	51000000	20	-0.006079	11.81	25.04	Private enterprise	0	Guangdong Province	Shenzhen City	0	25.04	Private enterprise	15.0056	0.060145	0	0	0	0	17000000000	0.020497	0.555444	0.626718	0	1	0
17	17	2013	201317	2000000000	270000000	270000000	48	5600000	1600000000	0.11457	0	0	0	0	Manufacturing Industry	Railway,Shipbuilding,Aerospace,andOtherTransportEquipmentManufacturing	150000000	140000000	0.949187	1600000000	10.4009	6700000	86000000	0	-1300000	21	11.0062	11.52	24.96	Private enterprise	0	Guangdong Province	Shenzhen City	618.34	24.96	Private enterprise	53.5136	0.016765	0	0	0	0	14000000000	0.026042	0.558852	0.963707	0	1	0
17	17	2014	201417	2000000000	210000000	210000000	49	4300000	5800000	0.000394	0	0	0	0	Manufacturing Industry	Railway,Shipbuilding,Aerospace,andOtherTransportEquipmentManufacturing	51000000	38000000	0.737887	5800000	0.112314	5300000	14000000	0	-173454	22	0.150621	11.52	23.34	Private enterprise	0	Guangdong Province	Shenzhen City	541.17	23.34	Private enterprise	32.2403	0.0291	0	0	0	0	15000000000	0.032022	0.242795	0.89699	0	1	0
17	17	2015	201517	2000000000	170000000	170000000	54	3200000	-105929	-5.9e-06	0	0	0	0	Manufacturing Industry	Railway,Shipbuilding,Aerospace,andOtherTransportEquipmentManufacturing	46000000	32000000	0.708077	-105929	-0.002309	6500000	5400000	0	-675198	23	-0.014967	11.52	20.68	Private enterprise	0	Guangdong Province	Shenzhen City	599.08	20.68	Private enterprise	39.2875	0.023728	0	0	0	0	18000000000	0.053777	0.268256	0.894003	0	1	0
17	17	2016	201617	2000000000	140000000	140000000	53	2700000	3900000	0.000244	0	0	0	0	Manufacturing Industry	Railway,Shipbuilding,Aerospace,andOtherTransportEquipmentManufacturing	54000000	37000000	0.680489	3900000	0.071949	5500000	5700000	0	-577246	24	0.078038	11.52	21.63	Private enterprise	0.2924	Guangdong Province	Shenzhen City	601.72	21.63	Private enterprise	40.4829	0.021965	0	0	0	0	16000000000	0.087141	0.380982	0.856047	0	1	0
17	17	2017	201717	2000000000	140000000	140000000	51	2700000	1600000	9.8e-05	0	0	0	0	Manufacturing Industry	Railway,Shipbuilding,Aerospace,andOtherTransportEquipmentManufacturing	74000000	55000000	0.743597	1600000	0.021468	5500000	5700000	0	-209570	25	0.025629	11.52	24.75	Private enterprise	0	Guangdong Province	Shenzhen City	558.99	24.75	Private enterprise	44.6595	0.020199	0	0	0	0	16000000000	0.21098	0.535018	0.900191	0	1	0
17	17	2018	201817	2000000000	120000000	120000000	53	2300000	-1900000	-0.000107	0	0	0	0	Manufacturing Industry	Railway,Shipbuilding,Aerospace,andOtherTransportEquipmentManufacturing	73000000	56000000	0.768162	-1900000	-0.025675	5900000	6600000	0	-348684	26	-0.033829	11.52	21.19	Private enterprise	0	Guangdong Province	Shenzhen City	582.36	21.19	Private enterprise	45.2825	0.019904	0	0	0	0	18000000000	0.241917	0.610832	0.911945	0	1	0
17	17	2019	201917	2000000000	76000000	76000000	59	1300000	-7800000	-0.000442	0	0	0	0	Manufacturing Industry	Railway,Shipbuilding,Aerospace,andOtherTransportEquipmentManufacturing	63000000	51000000	0.817616	-7800000	-0.124557	3200000	6400000	2800000	-95401.2	27	-0.125881	11.52	21.31	Private enterprise	0	Guangdong Province	Shenzhen City	631.9	21.31	Private enterprise	11.2994	0.079954	0	0	0	0	18000000000	0.507961	0.825196	0.898187	0	1	0
17	17	2020	202017	2000000000	120000000	120000000	65	1800000	4400000	0.001458	1	0	0	1	Manufacturing Industry	Railway,Shipbuilding,Aerospace,andOtherTransportEquipmentManufacturing	92000000	66000000	0.720498	4400000	0.047695	2500000	4800000	2500000	18718.7	28	0.052154	11.52	22.6	Private enterprise	0	Guangdong Province	Shenzhen City	0	22.6	Private enterprise	13.3545	0.065582	0	0	0	0	3000000000	0.466932	0.778421	0.94566	1	1	0
17	17	2021	202117	2000000000	170000000	170000000	61	2700000	-1600000	-5.3e-05	1	0	0	1	Manufacturing Industry	Railway,Shipbuilding,Aerospace,andOtherTransportEquipmentManufacturing	97000000	73000000	0.753473	-1600000	-0.01684	3300000	6200000	2000000	10640.1	29	-0.007138	11.52	22.13	Private enterprise	0	Guangdong Province	Shenzhen City	0	22.13	Private enterprise	18.501	0.049917	0	0	0	0	31000000000	0.283516	0.589201	0.94445	0	1	0
17	17	2022	202217	2000000000	440000000	440000000	63	7100000	-8000000	-0.000261	1	0	0	1	Manufacturing Industry	Railway,Shipbuilding,Aerospace,andOtherTransportEquipmentManufacturing	400000000	92000000	0.232612	-8000000	-0.020094	5700000	7500000	924568	-196347	30	-0.017391	20	37.26	Private enterprise	0	Guangdong Province	Shenzhen City	679.49	37.26	Private enterprise	8.64783	0.108388	0	0	0	0	31000000000	0.562254	0.893182	0.992455	0	1	0
17	17	2023	202317	2000000000	570000000	570000000	69	8200000	18000000	0.000498	1	0	0	1	Manufacturing Industry	Railway,Shipbuilding,Aerospace,andOtherTransportEquipmentManufacturing	370000000	60000000	0.163051	18000000	0.048706	6000000	6800000	1300000	-15192.2	31	0.050255	20	37.46	Private enterprise	0	Guangdong Province	Shenzhen City	0	37.46	Private enterprise	6.48965	0.144096	0	0	0	0	36000000000	0.345294	0.650289	0.974534	0	1	0
18	18	2010	201018	2000000000	9400000	9400000	30	311704	2400000	0.000374	0	0	0	0	Construction Industry	BuildingDecorationandOtherConstruction	200000000	54000000	0.276472	2400000	0.012113	687772	8900000	0	652427	18	0.015218	25.51	57.6	Private enterprise	17.7462	Guangdong Province	Shenzhen City	0	57.6	Private enterprise	10.0628	0.045942	0	0	0	0	6300000000	0.062728	20.9315	0.271216	0	1	1
18	18	2011	201118	2000000000	9900000	9900000	27	364833	-17000000	-0.002207	0	0	0	0	Construction Industry	BuildingDecorationandOtherConstruction	170000000	55000000	0.3168	-17000000	-0.101159	282627	8000000	0	316201	19	-0.099572	25.51	57.77	Private enterprise	17.7462	Guangdong Province	Shenzhen City	0	57.77	Private enterprise	26.2786	0.016492	0	0	0	0	7900000000	0.075602	17.4853	0.318735	0	1	1
18	18	2012	201218	2000000000	11000000	11000000	27	410951	-247331	-0.000334	0	0	0	0	Construction Industry	BuildingDecorationandOtherConstruction	170000000	55000000	0.316993	-247331	-0.001438	295678	7600000	0	-444174	20	-0.004264	25.51	58.66	Private enterprise	17.7462	Guangdong Province	Shenzhen City	0	58.66	Private enterprise	53.3146	0.009151	0	0	0	0	740000000	0.067117	15.5018	0.320044	0	1	1
18	18	2015	201518	2000000000	4000000000	4000000000	1681	2400000	350000000	0.387997	0	0	0	0	Construction Industry	BuildingDecorationandOtherConstruction	4000000000	2700000000	0.681256	350000000	0.08615	14000000	150000000	0	55000000	23	0.120887	34.27	67.86	Private enterprise	0	Guangdong Province	Shenzhen City	708.46	67.86	Private enterprise	18.8245	0.041925	0	0	0	0	890000000	0.586683	1.00177	0.942235	1	1	1
18	18	2016	201618	2000000000	4700000000	4700000000	2440	1900000	470000000	0.450317	0	0	0	0	Construction Industry	BuildingDecorationandOtherConstruction	8000000000	6200000000	0.770794	470000000	0.059114	30000000	310000000	0	130000000	24	0.086246	34.33	56.16	Private enterprise	0	Guangdong Province	Shenzhen City	627.63	56.16	Private enterprise	10.3915	0.071362	0	0	0	0	1000000000	0.798536	1.71194	0.938173	0	1	1
18	18	2017	201718	2000000000	6500000000	6500000000	2875	2300000	380000000	0.324391	2	0	0	2	Construction Industry	BuildingDecorationandOtherConstruction	12000000000	9400000000	0.806291	380000000	0.032915	32000000	310000000	0	430000000	25	0.080875	34.36	57.18	Private enterprise	0	Guangdong Province	Shenzhen City	0	57.18	Private enterprise	8.77516	0.085705	0	0	0	0	1200000000	0.878339	1.79585	0.863373	0	1	1
18	18	2018	201818	2000000000	2400000000	2400000000	821	3000000	-1700000000	-0.377056	4	0	0	4	Construction Industry	BuildingDecorationandOtherConstruction	9600000000	9300000000	0.972347	-1700000000	-0.179078	28000000	310000000	0	610000000	26	-0.115632	34.36	54.14	Private enterprise	0	Guangdong Province	Shenzhen City	0	54.14	Private enterprise	3.41379	0.295647	0	0	0	0	4600000000	1.73161	3.95694	0.843209	0	1	1
19	19	2010	201019	2000000000	230000000	230000000	610	376717	9000000	0.015207	0	0	0	0	Wholesale and Retail Trade	WholesaleIndustry	660000000	290000000	0.433623	9000000	0.013646	12000000	39000000	0	9800000	18	0.031881	26.33	53.37	State-owned enterprise	19.2894	Guangdong Province	Shenzhen City	659.03	53.37	State-owned enterprise	3.33797	0.231358	0	0	0	0	590000000	0.265125	2.86543	0.3615	0	1	1
19	19	2011	201119	2000000000	320000000	320000000	653	487336	9600000	0.010042	0	0	0	0	Wholesale and Retail Trade	WholesaleIndustry	1100000000	170000000	0.162047	9600000	0.009081	16000000	47000000	0	3000000	19	0.015681	19.09	62.74	State-owned enterprise	13.9853	Guangdong Province	Shenzhen City	632.91	62.74	State-owned enterprise	4.51771	0.179063	0	0	0	0	960000000	0.225527	3.33709	0.590344	1	1	1
19	19	2012	201219	2000000000	310000000	310000000	712	436503	74000000	0.005287	0	0	0	0	Wholesale and Retail Trade	WholesaleIndustry	1200000000	220000000	0.177289	74000000	0.060559	20000000	64000000	0	-483988	20	0.062469	19.09	58.14	State-owned enterprise	13.9853	Guangdong Province	Shenzhen City	697.53	58.14	State-owned enterprise	1.26544	0.654661	0	0	0	0	14000000000	0.339144	3.93511	0.600846	0	1	1
19	19	2013	201319	2000000000	440000000	440000000	820	534535	45000000	0.004883	0	0	0	0	Wholesale and Retail Trade	WholesaleIndustry	1300000000	320000000	0.243113	45000000	0.033827	34000000	61000000	0	-121468	21	0.046297	19.09	53.79	State-owned enterprise	13.4527	Guangdong Province	Shenzhen City	622.95	53.79	State-owned enterprise	1.2029	0.697152	0	0	0	0	9300000000	0.243348	3.04947	0.536281	0	1	1
19	19	2014	201419	2000000000	370000000	370000000	814	452238	14000000	0.001122	0	0	0	0	Wholesale and Retail Trade	WholesaleIndustry	1200000000	160000000	0.139418	14000000	0.012235	35000000	76000000	0	-1000000	22	0.014742	19.09	50.05	State-owned enterprise	13.363	Guangdong Province	Shenzhen City	600.09	50.05	State-owned enterprise	1.76143	0.353258	0	0	0	0	13000000000	0.280201	3.1365	0.46656	1	1	1
19	19	2015	201519	2000000000	340000000	340000000	844	400740	-43000000	-0.003699	0	0	0	0	Wholesale and Retail Trade	WholesaleIndustry	1100000000	100000000	0.09743	-43000000	-0.040511	46000000	81000000	0	-2000000	23	-0.039961	19.09	43	State-owned enterprise	12.9812	Guangdong Province	Shenzhen City	631.65	43	State-owned enterprise	1.40735	0.519839	0	0	0	0	12000000000	0.224549	3.13537	0.420614	0	1	1
19	19	2016	201619	2000000000	270000000	270000000	769	355505	90000000	0.023588	0	0	0	0	Wholesale and Retail Trade	WholesaleIndustry	1200000000	130000000	0.109292	90000000	0.076489	44000000	86000000	0	-1200000	24	0.095901	19.09	38.17	State-owned enterprise	12.5994	Guangdong Province	Shenzhen City	636.33	38.17	State-owned enterprise	1.45191	0.51558	0	0	0	0	3800000000	0.22892	4.31095	0.513867	0	1	1
19	19	2017	201719	2000000000	320000000	320000000	688	458957	-61000000	-0.002961	0	0	0	0	Wholesale and Retail Trade	WholesaleIndustry	1100000000	110000000	0.100181	-61000000	-0.057225	44000000	76000000	0	-1700000	25	-0.05883	19.09	37.77	State-owned enterprise	12.5994	Guangdong Province	Shenzhen City	671.38	37.77	State-owned enterprise	1.58331	0.491844	0	0	0	0	21000000000	0.244465	3.38984	0.493203	1	1	1
19	19	2018	201819	2000000000	11000000000	11000000000	1096	9800000	320000000	0.012543	4	3	0	1	Wholesale and Retail Trade	WholesaleIndustry	6500000000	2100000000	0.329474	320000000	0.049599	260000000	250000000	11000000	10000000	26	0.054024	63.79	73.42	State-owned enterprise	5.4318	Guangdong Province	Shenzhen City	718.45	73.42	State-owned enterprise	3.44748	0.26135	0	0	0	0	26000000000	0.044024	0.601272	0.663359	1	1	1
19	19	2019	201919	2000000000	11000000000	11000000000	1189	9300000	380000000	0.010401	8	6	0	2	Wholesale and Retail Trade	WholesaleIndustry	6800000000	2200000000	0.31758	380000000	0.056755	250000000	260000000	14000000	-636615	27	0.063231	63.79	73.28	State-owned enterprise	5.4318	Guangdong Province	Shenzhen City	684.53	73.28	State-owned enterprise	3.24838	0.277098	0	0	0	0	37000000000	0.030623	0.612575	0.599928	0	1	1
19	19	2020	202019	2000000000	12000000000	12000000000	1246	9500000	400000000	0.015106	13	9	0	4	Wholesale and Retail Trade	WholesaleIndustry	7300000000	2500000000	0.34396	400000000	0.05524	200000000	290000000	17000000	15000000	28	0.064677	63.79	74.03	State-owned enterprise	5.4318	Guangdong Province	Shenzhen City	707.75	74.03	State-owned enterprise	3.1375	0.287629	0	0	0	0	27000000000	0.016686	0.615034	0.566325	0	1	1
19	19	2021	202119	2000000000	10000000000	10000000000	1278	7900000	440000000	0.012924	14	10	0	4	Wholesale and Retail Trade	WholesaleIndustry	7700000000	3000000000	0.387596	440000000	0.056888	250000000	300000000	21000000	56000000	29	0.074645	63.79	74.42	State-owned enterprise	5.4318	Guangdong Province	Shenzhen City	683.81	74.42	State-owned enterprise	2.56003	0.341299	0	0	0	0	34000000000	0.027915	0.756405	0.553164	1	1	1
19	19	2022	202219	2000000000	8300000000	8300000000	1236	6700000	420000000	0.008395	14	10	0	4	Wholesale and Retail Trade	WholesaleIndustry	7400000000	2600000000	0.350589	420000000	0.056213	180000000	280000000	19000000	51000000	30	0.070185	63.79	74.87	State-owned enterprise	5.4318	Guangdong Province	Shenzhen City	601.98	74.87	State-owned enterprise	1.99299	0.432956	0	0	0	0	50000000000	0.02849	0.895174	0.546665	0	1	1
19	19	2023	202319	2000000000	6200000000	6200000000	1215	5100000	350000000	0.007061	14	10	0	4	Wholesale and Retail Trade	WholesaleIndustry	7400000000	2500000000	0.340725	350000000	0.046852	180000000	210000000	20000000	40000000	31	0.062368	63.79	74.88	State-owned enterprise	5.4318	Guangdong Province	Shenzhen City	0	74.88	State-owned enterprise	1.51191	0.558714	0	0	0	0	49000000000	0.029051	1.19524	0.56082	0	1	1
20	20	2010	201020	2000000000	750000000	750000000	1078	691633	9200000	0.002502	0	0	0	0	Manufacturing Industry	Computer,Communication,andOtherElectronicEquipmentManufacturing	730000000	460000000	0.632778	9200000	0.012643	4000000	32000000	0	18000000	18	0.042135	41.14	53.89	Private enterprise	0.4114	Guangdong Province	Shenzhen City	543.72	53.89	Private enterprise	8.95186	0.099895	0	0	0	0	3700000000	0.24367	0.973597	0.571922	0	1	0
20	20	2011	201120	2000000000	880000000	880000000	1004	872289	10000000	0.001169	0	0	0	0	Manufacturing Industry	Computer,Communication,andOtherElectronicEquipmentManufacturing	670000000	390000000	0.58566	10000000	0.015522	5400000	38000000	0	19000000	19	0.050145	41.14	53.89	Private enterprise	0.4114	Guangdong Province	Shenzhen City	687.98	53.89	Private enterprise	14.1087	0.06386	0	0	0	0	8900000000	0.097688	0.76319	0.541396	0	1	0
20	20	2012	201220	2000000000	720000000	720000000	1060	682917	3200000	0.000303	0	0	0	0	Manufacturing Industry	Computer,Communication,andOtherElectronicEquipmentManufacturing	680000000	400000000	0.588963	3200000	0.004756	8100000	46000000	0	22000000	20	0.038587	41.14	53.79	Private enterprise	0.4114	Guangdong Province	Shenzhen City	699.57	53.79	Private enterprise	14.8962	0.059085	0	0	0	0	11000000000	0.223491	0.94164	0.56352	0	1	0
20	20	2013	201320	2000000000	630000000	630000000	1047	598683	-6500000	-0.001129	0	0	0	0	Manufacturing Industry	Computer,Communication,andOtherElectronicEquipmentManufacturing	730000000	460000000	0.625809	-6500000	-0.008911	10000000	39000000	0	21000000	21	0.01895	41.14	53.38	Private enterprise	0.4114	Guangdong Province	Shenzhen City	587.54	53.38	Private enterprise	11.8125	0.075172	0	0	0	0	5800000000	0.258892	1.16676	0.603177	0	1	0
20	20	2014	201420	2000000000	690000000	690000000	1059	656128	7700000	0.000611	0	0	0	0	Manufacturing Industry	Computer,Communication,andOtherElectronicEquipmentManufacturing	1200000000	880000000	0.758028	7700000	0.006612	12000000	39000000	0	40000000	22	0.04337	41.14	53.62	Private enterprise	0.4114	Guangdong Province	Shenzhen City	700.9	53.62	Private enterprise	19.2357	0.044442	0	0	0	0	13000000000	0.161801	1.67339	0.763463	0	1	0
20	20	2015	201520	2000000000	500000000	500000000	821	608351	-4200000	-0.000325	0	0	0	0	Manufacturing Industry	Computer,Communication,andOtherElectronicEquipmentManufacturing	1200000000	840000000	0.72819	-4200000	-0.003637	11000000	43000000	0	48000000	23	0.041817	41.14	54.84	Private enterprise	0.4114	Guangdong Province	Shenzhen City	0	54.84	Private enterprise	15.4061	0.054323	0	0	0	0	13000000000	0.220172	2.3125	0.831748	0	1	0
20	20	2016	201620	2000000000	620000000	620000000	941	657989	5500000	0.00032	0	0	0	0	Manufacturing Industry	Computer,Communication,andOtherElectronicEquipmentManufacturing	630000000	310000000	0.494528	5500000	0.008629	11000000	50000000	0	5000000	24	0.021654	41.14	55.58	Private enterprise	0.4114	Guangdong Province	Shenzhen City	549.38	55.58	Private enterprise	11.4011	0.075751	0	0	0	0	17000000000	0.2258	1.02149	0.552952	0	1	0
20	20	2017	201720	2000000000	860000000	860000000	993	864089	974409	4e-05	0	0	0	0	Manufacturing Industry	Computer,Communication,andOtherElectronicEquipmentManufacturing	630000000	310000000	0.490804	974409	0.001547	16000000	43000000	0	9000000	25	0.018277	41.14	55.95	Private enterprise	20.1586	Guangdong Province	Shenzhen City	565.32	55.95	Private enterprise	12.882	0.070378	0	0	0	0	24000000000	0.173414	0.733955	0.552756	1	1	0
20	20	2018	201820	2000000000	640000000	640000000	1016	627015	3300000	0.000137	0	0	0	0	Manufacturing Industry	Computer,Communication,andOtherElectronicEquipmentManufacturing	620000000	290000000	0.475007	3300000	0.00534	14000000	39000000	0	10000000	26	0.02416	41.21	56.41	Private enterprise	0	Guangdong Province	Shenzhen City	632.51	56.41	Private enterprise	8.99883	0.098853	0	0	0	0	24000000000	0.183343	0.968673	0.518969	0	1	0
20	20	2019	201920	2000000000	720000000	720000000	998	723003	5500000	6.6e-05	0	0	0	0	Manufacturing Industry	Computer,Communication,andOtherElectronicEquipmentManufacturing	610000000	280000000	0.463615	5500000	0.00889	21000000	38000000	6600000	9900000	27	0.028816	42.13	58.15	Private enterprise	0	Guangdong Province	Shenzhen City	648.92	58.15	Private enterprise	9.4742	0.092815	0	0	0	0	83000000000	0.1923	0.851164	0.515617	0	1	0
20	20	2020	202020	2000000000	690000000	690000000	1132	611080	6800000	5e-05	0	0	0	0	Manufacturing Industry	Computer,Communication,andOtherElectronicEquipmentManufacturing	630000000	290000000	0.464384	6800000	0.01088	15000000	34000000	7300000	13000000	28	0.03418	42.13	56.62	Private enterprise, Foreign-funded enterprise	0	Guangdong Province	Shenzhen City	622.94	56.62	Private enterprise, Foreign-funded enterprise	8.73968	0.101434	0	0	0	0	140000000000	0.185132	0.907534	0.538185	1	1	0
20	20	2021	202120	2000000000	770000000	770000000	1133	675738	7200000	4.5e-05	0	0	0	0	Manufacturing Industry	Computer,Communication,andOtherElectronicEquipmentManufacturing	660000000	320000000	0.479568	7200000	0.010913	8400000	41000000	11000000	7800000	29	0.029921	42.13	57.41	Private enterprise, Foreign-funded enterprise	0	Guangdong Province	Shenzhen City	597.71	57.41	Private enterprise, Foreign-funded enterprise	7.53804	0.118318	0	0	0	0	160000000000	0.168069	0.861969	0.570298	0	1	0
20	20	2022	202220	2000000000	660000000	660000000	383	1700000	10000000	4.6e-05	0	0	0	0	Manufacturing Industry	Computer,Communication,andOtherElectronicEquipmentManufacturing	610000000	260000000	0.419244	10000000	0.016635	9200000	32000000	8800000	2500000	30	0.029331	42.13	57.43	Private enterprise, Foreign-funded enterprise	0	Guangdong Province	Shenzhen City	516.65	57.43	Private enterprise, Foreign-funded enterprise	8.95173	0.100005	0	0	0	0	220000000000	0.162963	0.916303	0.567214	0	1	0
20	20	2023	202320	2000000000	730000000	730000000	486	1500000	13000000	7.6e-05	2	0	0	2	Manufacturing Industry	Computer,Communication,andOtherElectronicEquipmentManufacturing	570000000	200000000	0.356894	13000000	0.023385	8400000	31000000	10000000	485192	31	0.033153	42.13	59.44	Private enterprise, Foreign-funded enterprise	0	Guangdong Province	Shenzhen City	0	59.44	Private enterprise, Foreign-funded enterprise	9.46527	0.094721	0	0	0	0	180000000000	0.153626	0.785289	0.573576	0	1	0
21	21	2010	201021	2000000000	21000000000	21000000000	17489	1200000	360000000	0.097159	1	0	0	1	Manufacturing Industry	Computer,Communication,andOtherElectronicEquipmentManufacturing	6700000000	2200000000	0.328237	360000000	0.053452	51000000	240000000	0	-20000000	17	0.057006	49.64	64.6	State-owned enterprise	18.8086	Guangdong Province	Shenzhen City	822.51	64.6	State-owned enterprise	31.2629	0.031207	0	0	0	0	3700000000	0.070983	0.320946	0.608678	0	1	0
21	21	2011	201121	2000000000	19000000000	19000000000	18688	996917	220000000	0.024799	1	0	0	1	Manufacturing Industry	Computer,Communication,andOtherElectronicEquipmentManufacturing	10000000000	6000000000	0.582013	220000000	0.021297	65000000	300000000	0	-74000000	18	0.018219	49.64	60.65	State-owned enterprise	18.8086	Guangdong Province	Shenzhen City	676.55	60.65	State-owned enterprise	22.3063	0.043605	0	0	0	0	8900000000	0.07998	0.554833	0.732132	1	1	0
21	21	2012	201221	2000000000	16000000000	16000000000	17279	949101	8500000	0.000789	1	0	0	1	Manufacturing Industry	Computer,Communication,andOtherElectronicEquipmentManufacturing	10000000000	6000000000	0.59178	8500000	0.00083	53000000	310000000	0	-79000000	19	-0.002051	49.64	61.35	State-owned enterprise	18.8086	Guangdong Province	Shenzhen City	685.71	61.35	State-owned enterprise	21.6257	0.045068	0	0	0	0	11000000000	0.085196	0.620833	0.733356	0	1	0
21	21	2013	201321	2000000000	15000000000	15000000000	14881	1000000	160000000	0.027531	1	0	0	1	Manufacturing Industry	Computer,Communication,andOtherElectronicEquipmentManufacturing	14000000000	8800000000	0.638573	160000000	0.011574	28000000	360000000	0	-290000000	20	-0.003198	44.51	62.18	State-owned enterprise	16.8648	Guangdong Province	Shenzhen City	662.92	62.18	State-owned enterprise	27.7583	0.035176	0	0	0	0	5800000000	0.122156	0.912698	0.798649	0	1	0
21	21	2014	201421	2000000000	16000000000	16000000000	17506	939345	160000000	0.012765	1	0	0	1	Manufacturing Industry	Computer,Communication,andOtherElectronicEquipmentManufacturing	14000000000	9400000000	0.649905	160000000	0.011111	30000000	330000000	0	-200000000	21	0.005126	44.51	57.11	State-owned enterprise	2.3768	Guangdong Province	Shenzhen City	654.11	57.11	State-owned enterprise	22.8596	0.042351	0	0	0	0	13000000000	0.134693	0.878757	0.802242	1	1	0
21	21	2015	201521	2000000000	15000000000	15000000000	20476	750235	180000000	0.013964	3	0	2	1	Manufacturing Industry	Computer,Communication,andOtherElectronicEquipmentManufacturing	14000000000	9100000000	0.636919	180000000	0.012601	41000000	400000000	0	-120000000	22	0.011031	44.51	57.14	State-owned enterprise	2.3768	Guangdong Province	Shenzhen City	674.83	57.14	State-owned enterprise	17.672	0.054137	0	0	0	0	13000000000	0.105657	0.933322	0.731168	0	1	0
21	21	2016	201621	2000000000	15000000000	15000000000	36787	409633	220000000	0.01311	7	2	4	1	Manufacturing Industry	Computer,Communication,andOtherElectronicEquipmentManufacturing	12000000000	6400000000	0.547908	220000000	0.019095	39000000	500000000	0	47000000	23	0.035896	44.51	55.66	State-owned enterprise	2.3768	Guangdong Province	Shenzhen City	600.02	55.66	State-owned enterprise	13.9369	0.067682	0	0	0	0	17000000000	0.148786	0.777572	0.62025	1	1	0
21	21	2017	201721	2000000000	14000000000	14000000000	24626	577023	570000000	0.023684	9	2	6	1	Manufacturing Industry	Computer,Communication,andOtherElectronicEquipmentManufacturing	17000000000	11000000000	0.642835	570000000	0.034573	44000000	510000000	0	24000000	24	0.045523	44.51	55.63	State-owned enterprise	0	Guangdong Province	Shenzhen City	698.6	55.63	State-owned enterprise	8.07033	0.115983	0	0	0	0	24000000000	0.114424	1.16817	0.675316	1	1	0
21	21	2018	201821	2000000000	16000000000	16000000000	21974	730910	570000000	0.023482	12	3	8	1	Manufacturing Industry	Computer,Communication,andOtherElectronicEquipmentManufacturing	7900000000	3000000000	0.383121	570000000	0.071544	59000000	410000000	200000000	-170000000	25	0.034059	44.51	55.73	State-owned enterprise	0	Guangdong Province	Shenzhen City	667.11	55.73	State-owned enterprise	6.97168	0.136695	0	0	0	0	24000000000	0.09599	0.967522	0.649058	1	1	0
21	21	2019	201921	2000000000	13000000000	13000000000	29676	445607	440000000	0.005335	18	4	13	1	Manufacturing Industry	Computer,Communication,andOtherElectronicEquipmentManufacturing	18000000000	11000000000	0.615132	440000000	0.023945	61000000	440000000	210000000	-170000000	26	0.020183	43.51	56.36	State-owned enterprise	0	Guangdong Province	Shenzhen City	646.5	56.36	State-owned enterprise	5.28586	0.171154	0	0	0	0	83000000000	0.13865	1.39546	0.650482	1	1	0
21	21	2020	202021	2000000000	15000000000	15000000000	27051	553297	950000000	0.006926	29	9	19	1	Manufacturing Industry	Computer,Communication,andOtherElectronicEquipmentManufacturing	22000000000	14000000000	0.629761	950000000	0.044054	82000000	470000000	260000000	270000000	27	0.064272	36.61	50.38	State-owned enterprise	0	Guangdong Province	Shenzhen City	693.41	50.38	State-owned enterprise	5.60603	0.158169	0	0	0	0	140000000000	0.195548	1.44547	0.651169	0	1	0
21	21	2021	202121	2000000000	16000000000	16000000000	26917	612559	830000000	0.005179	33	12	20	1	Manufacturing Industry	Computer,Communication,andOtherElectronicEquipmentManufacturing	27000000000	16000000000	0.575808	830000000	0.030835	70000000	630000000	310000000	-29000000	28	0.036753	34.51	46.85	State-owned enterprise	0	Guangdong Province	Shenzhen City	631.73	46.85	State-owned enterprise	4.20206	0.215031	0	0	2	1	160000000000	0.168125	1.6405	0.617204	1	1	0
21	21	2022	202221	2000000000	16000000000	16000000000	17769	907107	690000000	0.003107	39	17	20	2	Manufacturing Industry	Computer,Communication,andOtherElectronicEquipmentManufacturing	28000000000	16000000000	0.569897	690000000	0.024765	81000000	570000000	310000000	-430000000	29	0.013699	34.51	46.13	State-owned enterprise	6.3291	Guangdong Province	Shenzhen City	610.88	46.13	State-owned enterprise	3.13553	0.280605	2	0	38	4	220000000000	0.165906	1.72554	0.598177	1	1	0
21	21	2023	202321	2000000000	14000000000	14000000000	17241	827368	820000000	0.00471	43	20	20	3	Manufacturing Industry	Computer,Communication,andOtherElectronicEquipmentManufacturing	27000000000	15000000000	0.53323	820000000	0.030107	130000000	570000000	360000000	20000000	30	0.036926	34.51	46.07	State-owned enterprise	6.3291	Guangdong Province	Shenzhen City	0	46.07	State-owned enterprise	3.37228	0.247175	0	0	12	5	180000000000	0.259035	1.91962	0.573847	0	1	0
22	22	2010	201022	2000000000	1700000000	1700000000	1841	945365	830000000	-0.069858	0	0	0	0	Transportation, Storage, and Postal Services	WaterTransportIndustry	6200000000	2400000000	0.386159	830000000	0.133282	0	130000000	0	-11000000	17	0.153797	57.51	76.42	State-owned enterprise	29.2277	Guangdong Province	Shenzhen City	710.64	76.42	State-owned enterprise	31.074	0.013726	0	0	0	0	-12000000000	0.103293	3.56362	0.173384	0	1	1
22	22	2011	201122	2000000000	1700000000	1700000000	1813	942160	670000000	0.044567	0	0	0	0	Transportation, Storage, and Postal Services	WaterTransportIndustry	6500000000	2400000000	0.372183	670000000	0.102103	0	160000000	0	12000000	18	0.126709	57.52	76.47	State-owned enterprise	29.3014	Guangdong Province	Shenzhen City	691.67	76.47	State-owned enterprise	32.6821	0.013758	0	0	0	0	15000000000	0.135116	3.82887	0.114594	0	1	1
22	22	2012	201222	2000000000	1800000000	1800000000	1795	993786	620000000	0.28091	0	0	0	0	Transportation, Storage, and Postal Services	WaterTransportIndustry	6800000000	2300000000	0.341554	620000000	0.090806	0	150000000	0	71000000	19	0.119694	57.52	77.24	State-owned enterprise	29.2291	Guangdong Province	Shenzhen City	717.78	77.24	State-owned enterprise	39.6051	0.011955	0	0	0	0	2200000000	0.140943	3.80141	0.090818	0	1	1
22	22	2013	201322	2000000000	1800000000	1800000000	1781	999874	640000000	0.137285	0	0	0	0	Transportation, Storage, and Postal Services	WaterTransportIndustry	7300000000	2600000000	0.35642	640000000	0.087454	0	170000000	0	41000000	20	0.109024	32.52	76.53	State-owned enterprise	29.484	Guangdong Province	Shenzhen City	708.17	76.53	State-owned enterprise	42.8231	0.011935	0	0	0	0	4700000000	0.125474	4.12547	0.135397	0	1	1
22	22	2014	201422	2000000000	1800000000	1800000000	1744	1000000	530000000	0.051299	0	0	0	0	Transportation, Storage, and Postal Services	WaterTransportIndustry	6900000000	2100000000	0.297041	530000000	0.076385	0	160000000	0	78000000	21	0.108159	32.52	76.21	State-owned enterprise	29.703	Guangdong Province	Shenzhen City	665.93	76.21	State-owned enterprise	51.5389	0.010578	0	0	0	0	10000000000	0.112836	3.84306	0.108891	0	1	1
22	22	2015	201522	2000000000	1900000000	1900000000	1447	1300000	650000000	0.038303	0	0	0	0	Transportation, Storage, and Postal Services	WaterTransportIndustry	6900000000	1700000000	0.243639	650000000	0.094408	0	180000000	0	60000000	22	0.113907	32.52	76.11	State-owned enterprise	29.8824	Guangdong Province	Shenzhen City	658.76	76.11	State-owned enterprise	57.9594	0.009239	0	0	0	0	17000000000	0.100938	3.69205	0.13355	1	1	1
22	22	2016	201622	2000000000	1900000000	1900000000	1415	1300000	670000000	0.029951	0	0	0	0	Transportation, Storage, and Postal Services	WaterTransportIndustry	6600000000	980000000	0.148552	670000000	0.101178	0	170000000	0	17000000	23	0.118977	32.52	75.68	State-owned enterprise	29.79	Guangdong Province	Shenzhen City	701.4	75.68	State-owned enterprise	71.1148	0.007754	0	0	0	0	22000000000	0.091299	3.47512	0.099896	0	1	1
22	22	2017	201722	2000000000	2500000000	2500000000	1719	1400000	710000000	0.054683	2	0	0	2	Transportation, Storage, and Postal Services	WaterTransportIndustry	8000000000	1400000000	0.176595	710000000	0.089507	0	180000000	0	27000000	24	0.112388	32.52	76.76	State-owned enterprise	33.613	Guangdong Province	Shenzhen City	687.35	76.76	State-owned enterprise	66.1054	0.008901	0	0	0	0	13000000000	0.104666	3.24705	0.145179	0	1	1
23	23	2010	201023	2000000000	920000000	920000000	1238	742823	13000000	0.002374	0	0	0	0	Manufacturing Industry	Non-MetallicMineralProductsManufacturing	940000000	620000000	0.661815	13000000	0.013908	10000000	56000000	0	20000000	26	0.050344	31.31	49.58	Private enterprise	15.3419	Guangdong Province	Shenzhen City	528.28	49.58	Private enterprise	3.70342	0.229466	0	0	0	0	5500000000	0.306936	1.02056	0.645697	0	0	0
23	23	2011	201123	2000000000	800000000	800000000	1218	656936	9100000	0.000555	0	0	0	0	Manufacturing Industry	Non-MetallicMineralProductsManufacturing	1100000000	750000000	0.684301	9100000	0.008322	5800000	57000000	0	21000000	27	0.039208	31.44	49.47	Private enterprise	15.4056	Guangdong Province	Shenzhen City	694.88	49.47	Private enterprise	3.93993	0.21285	0	0	0	0	16000000000	0.47792	1.36671	0.702436	0	0	0
23	23	2012	201223	2000000000	880000000	880000000	1284	683761	5100000	0.000219	0	0	0	0	Manufacturing Industry	Non-MetallicMineralProductsManufacturing	1200000000	810000000	0.665814	5100000	0.004209	5400000	68000000	0	23000000	28	0.052041	29.99	48.75	Private enterprise	22.3273	Guangdong Province	Shenzhen City	204.55	48.75	Private enterprise	3.21112	0.277795	0	0	0	0	23000000000	0.570895	1.38851	0.864309	0	0	0
23	23	2013	201323	2000000000	1100000000	1100000000	1233	867428	12000000	0.000947	0	0	0	0	Manufacturing Industry	Non-MetallicMineralProductsManufacturing	1300000000	930000000	0.691395	12000000	0.008791	9900000	79000000	0	15000000	29	0.027101	30.13	50.05	Private enterprise	22.4315	Guangdong Province	Shenzhen City	649.99	50.05	Private enterprise	2.4443	0.35531	0	0	0	0	12000000000	0.495239	1.25747	0.87959	0	0	0
23	23	2014	201423	2000000000	1100000000	1100000000	1242	879513	15000000	0.000759	0	0	0	0	Manufacturing Industry	Non-MetallicMineralProductsManufacturing	1500000000	1000000000	0.711966	15000000	0.010221	14000000	71000000	0	17000000	30	0.027476	30.13	52.66	Private enterprise	22.4315	Guangdong Province	Shenzhen City	649.37	52.66	Private enterprise	2.24292	0.389972	0	0	0	0	20000000000	0.559967	1.34938	0.888683	0	0	0
23	23	2015	201523	2000000000	1000000000	1000000000	1233	841690	27000000	0.001299	0	0	0	0	Manufacturing Industry	Non-MetallicMineralProductsManufacturing	1600000000	1100000000	0.714821	27000000	0.017009	12000000	87000000	0	20000000	31	0.040281	15.13	46	Private enterprise	11.1599	Guangdong Province	Shenzhen City	636.45	46	Private enterprise	1.77911	0.460821	0	0	0	0	21000000000	0.665748	1.50883	0.897819	0	0	0
23	23	2016	201623	2000000000	1000000000	1000000000	1169	863952	16000000	0.00122	0	0	0	0	Manufacturing Industry	Non-MetallicMineralProductsManufacturing	1500000000	1100000000	0.699066	16000000	0.010455	13000000	63000000	0	19000000	32	0.026935	15.13	54.97	Private enterprise	2.2128	Guangdong Province	Shenzhen City	658.3	54.97	Private enterprise	2.22967	0.390293	0	0	0	0	13000000000	0.636098	1.49903	0.902153	0	0	0
23	23	2017	201723	2000000000	1200000000	1200000000	1123	1100000	29000000	0.001368	0	0	0	0	Manufacturing Industry	Non-MetallicMineralProductsManufacturing	2000000000	1500000000	0.754666	29000000	0.0147	15000000	74000000	0	17000000	33	0.03061	15.13	52.09	Private enterprise	2.2129	Guangdong Province	Shenzhen City	692.48	52.09	Private enterprise	2.18326	0.407196	0	0	0	0	21000000000	0.582346	1.58773	0.892032	0	0	0
23	23	2018	201823	2000000000	1600000000	1600000000	1088	1500000	35000000	0.000869	0	0	0	0	Manufacturing Industry	Non-MetallicMineralProductsManufacturing	2300000000	1800000000	0.781529	35000000	0.015142	19000000	88000000	0	23000000	34	0.035713	15.13	47.14	Private enterprise	2.2129	Guangdong Province	Shenzhen City	657.21	47.14	Private enterprise	2.67311	0.325446	0	0	0	0	40000000000	0.556625	1.44011	0.898003	0	0	0
23	23	2019	201923	2000000000	1800000000	1800000000	1080	1700000	75000000	0.057237	1	0	0	1	Manufacturing Industry	Non-MetallicMineralProductsManufacturing	2500000000	1900000000	0.767842	75000000	0.029598	12000000	97000000	0	22000000	35	0.051678	27.39	47.09	Private enterprise	0	Guangdong Province	Shenzhen City	631.5	47.09	Private enterprise	4.93253	0.175424	0	0	0	0	1300000000	0.554856	1.37632	0.843382	0	0	0
23	23	2020	202023	2000000000	1800000000	1800000000	984	1800000	22000000	0.00026	1	0	0	1	Manufacturing Industry	Non-MetallicMineralProductsManufacturing	2300000000	1700000000	0.739688	22000000	0.009605	11000000	65000000	0	21000000	36	0.026109	27.39	58.92	Private enterprise	0	Guangdong Province	Shenzhen City	572.35	58.92	Private enterprise	6.78031	0.126306	0	0	0	0	86000000000	0.500929	1.30558	0.838753	0	0	0
23	23	2021	202123	2000000000	1500000000	1500000000	1021	1400000	-26000000	-0.000242	1	0	0	1	Manufacturing Industry	Non-MetallicMineralProductsManufacturing	2200000000	1600000000	0.741732	-26000000	-0.012087	8600000	82000000	0	18000000	37	0.003108	27.39	61.26	Private enterprise	0	Guangdong Province	Shenzhen City	612.32	61.26	Private enterprise	10.3925	0.087132	0	0	0	0	110000000000	0.520545	1.46283	0.804418	0	0	0
23	23	2022	202223	2000000000	360000000	360000000	545	666124	-280000000	-0.004072	1	0	0	1	Manufacturing Industry	Non-MetallicMineralProductsManufacturing	1500000000	1300000000	0.835406	-280000000	-0.187273	7400000	110000000	0	13000000	38	-0.16886	27.39	49.81	Private enterprise	0	Guangdong Province	Shenzhen City	0	49.81	Private enterprise	3.3164	0.326892	0	0	0	0	70000000000	1.38025	4.17115	0.779502	0	0	0
23	23	2023	202323	2000000000	180000000	180000000	288	616876	-180000000	-0.008574	1	0	0	1	Manufacturing Industry	Non-MetallicMineralProductsManufacturing	1200000000	1200000000	0.945083	-180000000	-0.147974	2800000	70000000	0	5200000	39	-0.148229	27.39	49.81	Private enterprise	1	Guangdong Province	Shenzhen City	0	49.81	Private enterprise	1.39535	0.71093	0	0	0	0	21000000000	2.48901	6.91459	0.757856	0	0	0
24	24	2010	201024	2000000000	14000000000	14000000000	9236	1500000	2500000000	0.108819	0	0	0	0	Real Estate Industry	RealEstateIndustry	60000000000	39000000000	0.646497	2500000000	0.041526	290000000	240000000	0	93000000	17	0.056256	40.38	58.39	State-owned enterprise	0.4862	Guangdong Province	Shenzhen City	913.09	58.39	State-owned enterprise	0.214484	2.80788	0	0	0	0	23000000000	0.007444	4.34018	0.896231	0	0	1
24	24	2011	201124	2000000000	15000000000	15000000000	10041	1500000	3300000000	0.110298	0	0	0	0	Real Estate Industry	RealEstateIndustry	80000000000	55000000000	0.695267	3300000000	0.041585	490000000	360000000	0	-170000000	18	0.054267	40.38	58.31	State-owned enterprise	0.3938	Guangdong Province	Shenzhen City	830.91	58.31	State-owned enterprise	0.13986	3.40407	0	0	0	0	30000000000	0.006059	5.27196	0.928154	0	0	1
24	24	2012	201224	2000000000	25000000000	25000000000	12855	2000000	4300000000	0.116485	0	0	0	0	Real Estate Industry	RealEstateIndustry	110000000000	80000000000	0.730403	4300000000	0.039172	730000000	440000000	0	390000000	19	0.060383	40.38	55.62	State-owned enterprise	0	Guangdong Province	Shenzhen City	906.83	55.62	State-owned enterprise	0.175793	2.91096	0	0	0	0	37000000000	0.006408	4.31665	0.943908	0	0	1
24	24	2013	201324	2000000000	33000000000	33000000000	15173	2100000	5500000000	0.139997	0	0	0	0	Real Estate Industry	RealEstateIndustry	130000000000	95000000000	0.709661	5500000000	0.041094	770000000	560000000	0	610000000	20	0.064023	40.38	56.05	State-owned enterprise	0	Guangdong Province	Shenzhen City	866.05	56.05	State-owned enterprise	0.242685	2.40963	0	0	0	0	39000000000	0.00236	4.11573	0.91653	0	0	1
24	24	2014	201424	2000000000	43000000000	43000000000	16720	2600000	5500000000	0.127761	0	0	0	0	Real Estate Industry	RealEstateIndustry	150000000000	110000000000	0.711609	5500000000	0.036323	890000000	550000000	0	820000000	21	0.060288	40.38	55.46	State-owned enterprise	0	Guangdong Province	Shenzhen City	674.85	55.46	State-owned enterprise	0.269151	2.32842	0	0	0	0	43000000000	0.001575	3.49642	0.924573	0	0	1
25	25	2010	201025	2000000000	390000000	390000000	653	591651	3900000	0.006638	0	0	0	0	Wholesale and Retail Trade	WholesaleIndustry	600000000	400000000	0.666757	3900000	0.006542	20000000	46000000	0	8400000	17	0.019487	66.22	67.8	State-owned enterprise	14.6267	Guangdong Province	Shenzhen City	656.48	67.8	State-owned enterprise	12.81	0.064827	0	0	0	0	590000000	0.02286	1.55185	0.211751	0	0	1
25	25	2011	201125	2000000000	400000000	400000000	599	673259	1300000	0.001302	0	0	0	0	Wholesale and Retail Trade	WholesaleIndustry	570000000	370000000	0.647128	1300000	0.002191	20000000	45000000	0	8300000	18	0.026129	66.22	69.11	State-owned enterprise	14.6267	Guangdong Province	Shenzhen City	644.61	69.11	State-owned enterprise	11.0947	0.074931	0	0	0	0	960000000	0.017175	1.41512	0.205134	0	0	1
25	25	2012	201225	2000000000	420000000	420000000	578	726025	971919	6.9e-05	0	0	0	0	Wholesale and Retail Trade	WholesaleIndustry	640000000	440000000	0.688234	971919	0.001507	21000000	45000000	0	10000000	19	0.029954	66.22	67.95	State-owned enterprise	14.6267	Guangdong Province	Shenzhen City	629.53	67.95	State-owned enterprise	7.03603	0.113939	0	0	0	0	14000000000	0.013772	1.53681	0.212404	0	0	1
25	25	2013	201325	2000000000	490000000	490000000	578	842092	3000000	0.000326	0	0	0	0	Wholesale and Retail Trade	WholesaleIndustry	700000000	500000000	0.709393	3000000	0.004305	21000000	44000000	0	17000000	20	0.04417	66.22	70.42	State-owned enterprise	14.6267	Guangdong Province	Shenzhen City	592.47	70.42	State-owned enterprise	6.16873	0.129079	0	0	0	0	9300000000	0.010307	1.44022	0.236411	0	0	1
25	25	2014	201425	2000000000	460000000	460000000	527	882329	8600000	0.000681	0	0	0	0	Wholesale and Retail Trade	WholesaleIndustry	810000000	600000000	0.749071	8600000	0.010624	21000000	44000000	0	18000000	21	0.034473	66.22	69.66	State-owned enterprise	20.6024	Guangdong Province	Shenzhen City	672.08	69.66	State-owned enterprise	8.07782	0.103678	0	0	0	0	13000000000	0.002953	1.73408	0.190348	0	0	1
25	25	2015	201525	2000000000	300000000	300000000	517	587479	43000000	0.003679	0	0	0	0	Wholesale and Retail Trade	WholesaleIndustry	1200000000	290000000	0.248214	43000000	0.03657	15000000	33000000	0	4300000	22	0.044184	51.09	76.5	State-owned enterprise	19.0106	Guangdong Province	Shenzhen City	505.11	76.5	State-owned enterprise	13.4969	0.053177	1	0	0	0	12000000000	0.001851	3.84776	0.307525	0	0	1
25	25	2016	201625	2000000000	320000000	320000000	494	656358	28000000	0.007227	0	0	0	0	Wholesale and Retail Trade	WholesaleIndustry	1200000000	280000000	0.235883	28000000	0.023228	17000000	42000000	0	-505961	23	0.025214	49.09	75.32	State-owned enterprise	18.2664	Guangdong Province	Shenzhen City	656.47	75.32	State-owned enterprise	20.7487	0.034045	0	0	0	0	3800000000	0.000351	3.66703	0.290134	0	0	1
25	25	2017	201725	2000000000	350000000	350000000	320	1100000	66000000	0.00318	0	0	0	0	Wholesale and Retail Trade	WholesaleIndustry	1400000000	410000000	0.28881	66000000	0.046876	16000000	37000000	0	1500000	24	0.050199	49.09	74.27	State-owned enterprise	18.2664	Guangdong Province	Shenzhen City	642.14	74.27	State-owned enterprise	20.1052	0.03642	0	0	0	0	21000000000	0.127334	4.04137	0.326224	0	0	1
25	25	2018	201825	2000000000	410000000	410000000	337	1200000	86000000	0.003367	0	0	0	0	Wholesale and Retail Trade	WholesaleIndustry	1700000000	560000000	0.337101	86000000	0.051945	20000000	44000000	0	6500000	25	0.05853	49.09	72.35	State-owned enterprise	18.2664	Guangdong Province	Shenzhen City	692.03	72.35	State-owned enterprise	26.9263	0.029796	0	0	0	0	26000000000	0.207862	4.00324	0.427551	0	0	1
25	25	2019	201925	2000000000	570000000	570000000	325	1800000	220000000	0.005919	0	0	0	0	Wholesale and Retail Trade	WholesaleIndustry	1600000000	310000000	0.186276	220000000	0.13295	24000000	44000000	0	5000000	26	0.186889	49.09	68.52	State-owned enterprise	18.2664	Guangdong Province	Shenzhen City	715.49	68.52	State-owned enterprise	20.151	0.037455	0	0	0	0	37000000000	0.197196	2.88191	0.415813	0	0	1
25	25	2020	202025	2000000000	420000000	420000000	302	1400000	60000000	0.002256	0	0	0	0	Wholesale and Retail Trade	WholesaleIndustry	1700000000	320000000	0.189527	60000000	0.035298	18000000	40000000	0	-3300000	27	0.042962	49.09	65.35	State-owned enterprise	18.2664	Guangdong Province	Shenzhen City	608.2	65.35	State-owned enterprise	14.4595	0.052023	0	0	0	0	27000000000	0.046719	4.02536	0.373829	0	0	1
25	25	2021	202125	2000000000	510000000	510000000	298	1700000	130000000	0.003912	0	0	0	0	Wholesale and Retail Trade	WholesaleIndustry	1900000000	400000000	0.216415	130000000	0.07101	27000000	47000000	0	-4300000	28	0.092408	49.09	63.54	State-owned enterprise	20.392	Guangdong Province	Shenzhen City	671.42	63.54	State-owned enterprise	13.8758	0.050018	0	0	0	0	34000000000	0.035582	3.65698	0.391234	0	0	1
25	25	2022	202225	2000000000	840000000	840000000	317	2600000	81000000	0.001632	0	0	0	0	Wholesale and Retail Trade	WholesaleIndustry	2200000000	580000000	0.257972	81000000	0.036433	22000000	47000000	802754	-4000000	29	0.044267	47.51	58.53	State-owned enterprise	18.2664	Guangdong Province	Shenzhen City	664.57	58.53	State-owned enterprise	6.03335	0.138565	0	0	0	0	50000000000	0.049844	2.66461	0.389302	0	0	1
25	25	2023	202325	2000000000	1800000000	1800000000	151	12000000	110000000	0.00227	0	0	0	0	Wholesale and Retail Trade	WholesaleIndustry	2400000000	670000000	0.279876	110000000	0.046359	19000000	86000000	2000000	5500000	30	0.06617	48.81	56.63	State-owned enterprise	17.7912	Guangdong Province	Shenzhen City	0	56.63	State-owned enterprise	9.23822	0.096617	0	0	1	2	49000000000	0.053952	1.30167	0.381003	0	0	1
26	26	2010	201026	2000000000	1800000000	1800000000	3266	545240	94000000	0.00883	0	0	0	0	Wholesale and Retail Trade	RetailIndustry	2400000000	1100000000	0.471559	94000000	0.038587	260000000	150000000	0	48000000	17	0.066202	41.49	56.31	State-owned enterprise	25.0603	Guangdong Province	Shenzhen City	697.77	56.31	State-owned enterprise	1.15298	0.588735	0	0	0	0	11000000000	0.098776	1.36826	0.782145	1	1	1
26	26	2011	201126	2000000000	2600000000	2600000000	4400	582058	160000000	0.0099	0	0	0	0	Wholesale and Retail Trade	RetailIndustry	2900000000	1500000000	0.518694	160000000	0.054997	430000000	200000000	0	65000000	18	0.088676	41.49	59.85	State-owned enterprise	26.2453	Guangdong Province	Shenzhen City	719.5	59.85	State-owned enterprise	1.011	0.640714	0	0	0	0	16000000000	0.104996	1.1307	0.763953	0	1	1
26	26	2012	201226	2000000000	3000000000	3000000000	5017	602743	120000000	0.008393	0	0	0	0	Wholesale and Retail Trade	RetailIndustry	3300000000	1900000000	0.564416	120000000	0.034766	580000000	190000000	0	120000000	19	0.076694	41.49	54.22	State-owned enterprise	17.5824	Guangdong Province	Shenzhen City	693.31	54.22	State-owned enterprise	1.0526	0.622781	0	0	0	0	14000000000	0.102223	1.10013	0.749864	0	1	1
26	26	2013	201326	2000000000	3100000000	3100000000	5112	607100	130000000	0.009986	0	0	0	0	Wholesale and Retail Trade	RetailIndustry	3600000000	2000000000	0.56759	130000000	0.036565	650000000	190000000	0	100000000	20	0.070741	41.49	51.19	State-owned enterprise	22.0353	Guangdong Province	Shenzhen City	614.52	51.19	State-owned enterprise	0.93726	0.684178	0	0	0	0	13000000000	0.104546	1.14667	0.752325	0	1	1
26	26	2014	201426	2000000000	3300000000	3300000000	5544	591296	150000000	0.00949	1	1	0	0	Wholesale and Retail Trade	RetailIndustry	3700000000	2000000000	0.552603	150000000	0.039943	720000000	210000000	0	110000000	21	0.075514	41.49	47.49	State-owned enterprise	22.0353	Guangdong Province	Shenzhen City	697.32	47.49	State-owned enterprise	0.962941	0.650915	0	0	0	0	15000000000	0.107157	1.11581	0.739981	1	1	1
26	26	2015	201526	2000000000	3200000000	3200000000	5562	568536	120000000	0.006465	2	2	0	0	Wholesale and Retail Trade	RetailIndustry	4200000000	1900000000	0.457733	120000000	0.028739	780000000	200000000	0	94000000	22	0.054131	41.49	45.67	State-owned enterprise	22.9614	Guangdong Province	Shenzhen City	702.55	45.67	State-owned enterprise	0.922025	0.661784	0	0	0	0	19000000000	0.096365	1.34295	0.741308	1	1	1
26	26	2016	201626	2000000000	3000000000	3000000000	5291	565841	110000000	0.006425	2	2	0	0	Wholesale and Retail Trade	RetailIndustry	4000000000	1600000000	0.406989	110000000	0.02756	760000000	200000000	0	69000000	23	0.053414	37.15	46.37	State-owned enterprise	20.5595	Guangdong Province	Shenzhen City	601.63	46.37	State-owned enterprise	0.887694	0.667063	0	0	0	0	17000000000	0.102433	1.3377	0.706056	1	1	1
26	26	2017	201726	2000000000	3300000000	3300000000	5362	623985	140000000	0.0076	2	2	0	0	Wholesale and Retail Trade	RetailIndustry	3600000000	1100000000	0.310582	140000000	0.039839	810000000	240000000	0	49000000	24	0.066736	37.15	49.06	State-owned enterprise	20.5595	Guangdong Province	Shenzhen City	706.65	49.06	State-owned enterprise	1.09125	0.544121	0	0	0	0	19000000000	0.097511	1.06993	0.678224	1	1	1
26	26	2018	201826	2000000000	3400000000	3400000000	5162	658747	180000000	0.007002	2	2	0	0	Wholesale and Retail Trade	RetailIndustry	3600000000	1000000000	0.286011	180000000	0.05107	860000000	220000000	47000000	36000000	25	0.074204	37.15	52.51	State-owned enterprise	20.5595	Guangdong Province	Shenzhen City	651.89	52.51	State-owned enterprise	1.11867	0.524138	0	0	0	0	26000000000	0.10897	1.05859	0.682829	1	1	1
26	26	2019	201926	2000000000	3700000000	3700000000	4994	741732	220000000	0.004382	2	2	0	0	Wholesale and Retail Trade	RetailIndustry	3800000000	1100000000	0.294179	220000000	0.057409	870000000	240000000	45000000	33000000	26	0.082174	36.79	42.39	State-owned enterprise	12.8392	Guangdong Province	Shenzhen City	706.14	42.39	State-owned enterprise	1.22578	0.488315	0	0	0	0	49000000000	0.107303	1.01531	0.707407	1	1	1
26	26	2020	202026	2000000000	4200000000	4200000000	4901	865831	290000000	0.256738	5	4	1	0	Wholesale and Retail Trade	RetailIndustry	4000000000	1200000000	0.303269	290000000	0.073188	870000000	260000000	51000000	33000000	27	0.101254	38.07	44.7	State-owned enterprise	0	Guangdong Province	Shenzhen City	696.17	44.7	State-owned enterprise	1.36622	0.455239	0	0	0	0	1100000000	0.112079	0.947041	0.735081	0	1	1
26	26	2021	202126	2000000000	5200000000	5200000000	5081	1000000	390000000	0.500271	5	4	1	0	Wholesale and Retail Trade	RetailIndustry	4100000000	1100000000	0.266957	390000000	0.094357	1000000000	260000000	58000000	35000000	28	0.13064	38.25	43.8	State-owned enterprise	3.3889	Guangdong Province	Shenzhen City	663.33	43.8	State-owned enterprise	1.60264	0.390971	0	0	0	0	780000000	0.074162	0.783903	0.694001	1	1	1
26	26	2022	202226	2000000000	4400000000	4400000000	4321	1000000	270000000	0.011332	5	4	1	0	Wholesale and Retail Trade	RetailIndustry	4100000000	980000000	0.238204	270000000	0.064773	930000000	220000000	61000000	21000000	29	0.087515	39.02	47.02	State-owned enterprise	3.4572	Guangdong Province	Shenzhen City	595.78	47.02	State-owned enterprise	1.2791	0.491794	0	0	1	1	24000000000	0.070116	0.945579	0.71017	0	1	1
26	26	2023	202326	2000000000	4600000000	4600000000	4238	1100000	330000000	0.0192	5	4	1	0	Wholesale and Retail Trade	RetailIndustry	4200000000	870000000	0.207041	330000000	0.079248	920000000	210000000	58000000	21000000	30	0.10905	39.25	47.73	State-owned enterprise	0	Guangdong Province	Shenzhen City	0	47.73	State-owned enterprise	1.38312	0.459696	0	0	0	0	17000000000	0.070714	0.920032	0.733364	0	1	1
27	27	2010	201027	2000000000	12000000000	12000000000	127	98000000	1600000000	0.061113	0	0	0	0	Electricity, Heat, Gas, and Water Production and Supply Industry	ProductionandSupplyofElectricityandHeat	29000000000	13000000000	0.435322	1600000000	0.055588	37000000	450000000	0	310000000	17	0.07868	63.74	74.55	State-owned enterprise	15.935	Guangdong Province	Shenzhen City	790.91	74.55	State-owned enterprise	10.453	0.080672	0	0	0	0	26000000000	0.148147	2.33218	0.238571	0	1	0
27	27	2011	201127	2000000000	14000000000	14000000000	3545	4100000	1200000000	0.040733	0	0	0	0	Electricity, Heat, Gas, and Water Production and Supply Industry	ProductionandSupplyofElectricityandHeat	32000000000	15000000000	0.462982	1200000000	0.03754	61000000	460000000	0	410000000	18	0.062589	63.74	75.54	State-owned enterprise	15.935	Guangdong Province	Shenzhen City	755.7	75.54	State-owned enterprise	9.89893	0.08721	0	0	0	0	29000000000	0.131824	2.1901	0.293128	0	1	0
27	27	2012	201227	2000000000	13000000000	13000000000	3402	3800000	1100000000	0.045019	0	0	0	0	Electricity, Heat, Gas, and Water Production and Supply Industry	ProductionandSupplyofElectricityandHeat	32000000000	15000000000	0.457686	1100000000	0.035121	76000000	490000000	0	440000000	19	0.063539	63.74	75.73	State-owned enterprise	15.935	Guangdong Province	Shenzhen City	755.8	75.73	State-owned enterprise	8.26673	0.100688	0	0	0	0	25000000000	0.10794	2.52245	0.295061	1	1	0
27	27	2013	201327	2000000000	12000000000	12000000000	3467	3600000	1700000000	0.036213	0	0	0	0	Electricity, Heat, Gas, and Water Production and Supply Industry	ProductionandSupplyofElectricityandHeat	33000000000	15000000000	0.435835	1700000000	0.052005	89000000	540000000	0	470000000	20	0.080442	47.82	74.29	State-owned enterprise	0	Guangdong Province	Shenzhen City	668.37	74.29	State-owned enterprise	8.8725	0.088699	0	0	0	0	48000000000	0.159715	2.70376	0.293904	0	1	0
27	27	2014	201427	2000000000	13000000000	13000000000	3722	3400000	2300000000	0.033871	0	0	0	0	Electricity, Heat, Gas, and Water Production and Supply Industry	ProductionandSupplyofElectricityandHeat	38000000000	18000000000	0.470503	2300000000	0.060771	93000000	500000000	0	610000000	21	0.091631	47.82	74.62	State-owned enterprise	0	Guangdong Province	Shenzhen City	770.69	74.62	State-owned enterprise	7.38404	0.100234	0	0	0	0	69000000000	0.201148	3.07382	0.32291	0	1	0
27	27	2015	201527	2000000000	11000000000	11000000000	4805	2300000	2100000000	0.023869	0	0	0	0	Electricity, Heat, Gas, and Water Production and Supply Industry	ProductionandSupplyofElectricityandHeat	58000000000	33000000000	0.571741	2100000000	0.035436	93000000	640000000	0	710000000	22	0.057181	47.82	76.81	State-owned enterprise	0	Guangdong Province	Shenzhen City	324.54	76.81	State-owned enterprise	5.87233	0.119292	0	0	0	0	86000000000	0.250606	5.21721	0.274401	0	1	0
27	27	2016	201627	2000000000	11000000000	11000000000	5333	2100000	1400000000	0.012937	0	0	0	0	Electricity, Heat, Gas, and Water Production and Supply Industry	ProductionandSupplyofElectricityandHeat	61000000000	36000000000	0.592068	1400000000	0.023112	110000000	620000000	0	820000000	23	0.047039	47.82	77.02	State-owned enterprise	0	Guangdong Province	Shenzhen City	619.92	77.02	State-owned enterprise	5.29247	0.134282	0	0	0	0	110000000000	0.315288	5.37742	0.215192	0	1	0
27	27	2017	201727	2000000000	16000000000	16000000000	5845	2700000	850000000	0.009502	0	0	0	0	Electricity, Heat, Gas, and Water Production and Supply Industry	ProductionandSupplyofElectricityandHeat	77000000000	53000000000	0.679887	850000000	0.010942	140000000	790000000	0	1500000000	24	0.036648	47.82	77.24	State-owned enterprise	0	Guangdong Province	Shenzhen City	639.22	77.24	State-owned enterprise	8.07453	0.089816	0	0	0	0	89000000000	0.300403	4.96794	0.227443	0	1	0
27	27	2018	201827	2000000000	19000000000	19000000000	6649	2800000	720000000	0.011398	0	0	0	0	Electricity, Heat, Gas, and Water Production and Supply Industry	ProductionandSupplyofElectricityandHeat	85000000000	58000000000	0.676944	720000000	0.008421	210000000	780000000	160000000	1800000000	25	0.035559	47.82	78.51	State-owned enterprise	0	Guangdong Province	Shenzhen City	667.94	78.51	State-owned enterprise	10.5165	0.069768	0	0	0	0	63000000000	0.311914	4.59179	0.246269	0	1	0
27	27	2019	201927	2000000000	21000000000	21000000000	6935	3000000	1800000000	0.01812	0	0	0	0	Electricity, Heat, Gas, and Water Production and Supply Industry	ProductionandSupplyofElectricityandHeat	96000000000	63000000000	0.650566	1800000000	0.019031	78000000	990000000	190000000	1900000000	26	0.0437	47.82	79.06	State-owned enterprise	0	Guangdong Province	Shenzhen City	663.42	79.06	State-owned enterprise	15.1985	0.045348	0	0	0	0	100000000000	0.321144	4.617	0.203412	1	1	0
27	27	2020	202027	2000000000	20000000000	20000000000	7384	2800000	4300000000	0.030577	0	0	0	0	Electricity, Heat, Gas, and Water Production and Supply Industry	ProductionandSupplyofElectricityandHeat	110000000000	72000000000	0.633063	4300000000	0.037414	97000000	1500000000	250000000	1900000000	27	0.05689	43.91	77.39	State-owned enterprise	0	Guangdong Province	Shenzhen City	650.12	77.39	State-owned enterprise	16.088	0.044239	0	0	0	0	140000000000	0.332296	5.57639	0.18742	0	1	0
27	27	2021	202127	2000000000	32000000000	32000000000	12808	2500000	2100000000	0.013911	1	1	0	0	Electricity, Heat, Gas, and Water Production and Supply Industry	ProductionandSupplyofElectricityandHeat	130000000000	82000000000	0.622932	2100000000	0.016042	120000000	1500000000	240000000	2000000000	28	0.036121	43.91	74.73	State-owned enterprise	0	Guangdong Province	Shenzhen City	604.15	74.73	State-owned enterprise	16.1598	0.049838	0	0	0	0	150000000000	0.325334	4.16564	0.202734	1	1	0
27	27	2022	202227	2000000000	38000000000	38000000000	13392	2800000	2500000000	0.044613	1	1	0	0	Electricity, Heat, Gas, and Water Production and Supply Industry	ProductionandSupplyofElectricityandHeat	140000000000	87000000000	0.615474	2500000000	0.017504	130000000	1300000000	180000000	2200000000	29	0.036581	43.91	75.97	State-owned enterprise	0	Guangdong Province	Shenzhen City	600.22	75.97	State-owned enterprise	19.852	0.041633	0	0	0	2	55000000000	0.343787	3.76463	0.225989	1	1	0
27	27	2023	202327	2000000000	41000000000	41000000000	12200	3300000	2800000000	0.024585	2	2	0	0	Electricity, Heat, Gas, and Water Production and Supply Industry	ProductionandSupplyofElectricityandHeat	150000000000	98000000000	0.636206	2800000000	0.018141	140000000	1600000000	170000000	2200000000	30	0.035804	43.91	76.71	State-owned enterprise	0	Guangdong Province	Shenzhen City	0	76.71	State-owned enterprise	22.8948	0.033829	0	0	0	0	110000000000	0.328593	3.7887	0.23173	1	1	0
28	28	2010	201028	2000000000	13000000000	13000000000	4187	3100000	260000000	0.447168	0	0	0	0	Wholesale and Retail Trade	WholesaleIndustry	6300000000	5200000000	0.820599	260000000	0.041895	430000000	300000000	0	83000000	17	0.066968	38.33	55.87	State-owned enterprise	24.7635	Guangdong Province	Shenzhen City	787.83	55.87	State-owned enterprise	10.3134	0.08851	0	0	0	0	590000000	0.219437	0.482745	0.832282	1	1	1
28	28	2011	201128	2000000000	15000000000	15000000000	4060	3700000	330000000	0.341354	0	0	0	0	Wholesale and Retail Trade	WholesaleIndustry	7700000000	6200000000	0.813874	330000000	0.042764	430000000	350000000	0	140000000	18	0.071184	38.33	58.24	State-owned enterprise	25.4798	Guangdong Province	Shenzhen City	749.76	58.24	State-owned enterprise	10.5211	0.086665	0	0	0	0	960000000	0.236045	0.506648	0.844208	1	1	1
28	28	2012	201228	2000000000	18000000000	18000000000	4171	4300000	480000000	0.034528	0	0	0	0	Wholesale and Retail Trade	WholesaleIndustry	9300000000	7500000000	0.802164	480000000	0.052032	450000000	390000000	0	160000000	19	0.082342	38.33	57.98	State-owned enterprise	25.4798	Guangdong Province	Shenzhen City	778.61	57.98	State-owned enterprise	9.45922	0.096308	0	0	0	0	14000000000	0.243914	0.516098	0.845909	1	1	1
28	28	2013	201328	2000000000	21000000000	21000000000	4280	5000000	530000000	0.057698	0	0	0	0	Wholesale and Retail Trade	WholesaleIndustry	11000000000	8700000000	0.790499	530000000	0.048311	490000000	420000000	0	160000000	20	0.074472	38.33	57.65	State-owned enterprise	26.3262	Guangdong Province	Shenzhen City	759.91	57.65	State-owned enterprise	10.6135	0.086383	0	0	0	0	9300000000	0.267726	0.521612	0.856016	0	1	1
28	28	2014	201428	2000000000	24000000000	24000000000	4594	5200000	670000000	0.053215	0	0	0	0	Wholesale and Retail Trade	WholesaleIndustry	13000000000	8000000000	0.621854	670000000	0.052213	520000000	470000000	0	120000000	21	0.074239	51	63.38	State-owned enterprise	36.1779	Guangdong Province	Shenzhen City	664.12	63.38	State-owned enterprise	9.47436	0.096948	0	0	0	0	13000000000	0.292987	0.535558	0.856823	1	1	1
28	28	2015	201528	2000000000	26000000000	26000000000	4310	6000000	790000000	0.067783	0	0	0	0	Wholesale and Retail Trade	WholesaleIndustry	13000000000	7700000000	0.578883	790000000	0.059565	530000000	460000000	0	91000000	22	0.079631	51	65.56	State-owned enterprise	36.1779	Guangdong Province	Shenzhen City	760.4	65.56	State-owned enterprise	9.46329	0.097455	0	0	0	0	12000000000	0.236748	0.508532	0.84806	0	1	1
28	28	2016	201628	2000000000	41000000000	41000000000	21192	1900000	1300000000	0.335429	0	0	0	0	Wholesale and Retail Trade	WholesaleIndustry	21000000000	12000000000	0.581754	1300000000	0.060146	2200000000	860000000	0	100000000	23	0.079864	51	62.67	State-owned enterprise	36.1779	Guangdong Province	Shenzhen City	761.92	62.67	State-owned enterprise	9.0501	0.098173	0	0	0	0	3800000000	0.185564	0.516693	0.829784	0	1	1
28	28	2017	201728	2000000000	41000000000	41000000000	22480	1800000	1200000000	0.05591	0	0	0	0	Wholesale and Retail Trade	WholesaleIndustry	22000000000	12000000000	0.55569	1200000000	0.05177	2300000000	740000000	0	110000000	24	0.070552	56.06	67.44	State-owned enterprise	34.8073	Guangdong Province	Shenzhen City	746.71	67.44	State-owned enterprise	9.73584	0.091651	0	0	0	0	21000000000	0.183925	0.541485	0.819955	0	1	1
28	28	2018	201828	2000000000	43000000000	43000000000	24821	1700000	1300000000	0.052712	0	0	0	0	Wholesale and Retail Trade	WholesaleIndustry	29000000000	15000000000	0.519335	1300000000	0.04661	2800000000	780000000	0	110000000	25	0.061935	56.06	67.53	State-owned enterprise	35.6385	Guangdong Province	Shenzhen City	727.49	67.53	State-owned enterprise	8.66284	0.101788	0	0	0	0	26000000000	0.21652	0.670888	0.846711	0	1	1
28	28	2019	201928	2000000000	52000000000	52000000000	27247	1900000	1500000000	0.040148	0	0	0	0	Wholesale and Retail Trade	WholesaleIndustry	34000000000	18000000000	0.541779	1500000000	0.044278	3100000000	840000000	0	120000000	26	0.058968	56.06	69.95	State-owned enterprise	36.0458	Guangdong Province	Shenzhen City	754.97	69.95	State-owned enterprise	9.35687	0.095059	0	0	0	0	37000000000	0.204012	0.64406	0.795107	0	1	1
28	28	2020	202028	2000000000	60000000000	60000000000	38289	1600000	1700000000	0.064398	0	0	0	0	Wholesale and Retail Trade	WholesaleIndustry	40000000000	23000000000	0.573461	1700000000	0.043473	3900000000	1000000000	0	120000000	27	0.05751	56.06	68.4	State-owned enterprise	36.0496	Guangdong Province	Shenzhen City	759.22	68.4	State-owned enterprise	8.36781	0.105366	0	0	0	0	27000000000	0.231351	0.663787	0.739044	0	1	1
28	28	2021	202128	2000000000	68000000000	68000000000	39386	1700000	1500000000	0.04525	0	0	0	0	Wholesale and Retail Trade	WholesaleIndustry	43000000000	25000000000	0.57876	1500000000	0.035706	4800000000	1000000000	0	210000000	28	0.051125	56.06	65.48	State-owned enterprise	37.9394	Guangdong Province	Shenzhen City	734.62	65.48	State-owned enterprise	7.91694	0.111495	0	0	1	1	34000000000	0.233545	0.625878	0.744406	0	1	1
28	28	2022	202228	2000000000	73000000000	73000000000	39296	1900000	1800000000	0.035559	0	0	0	0	Wholesale and Retail Trade	WholesaleIndustry	43000000000	23000000000	0.54372	1800000000	0.041575	5300000000	1100000000	9100000	190000000	29	0.058677	56.06	66.17	State-owned enterprise	36.0458	Guangdong Province	Shenzhen City	746.82	66.17	State-owned enterprise	8.23343	0.106694	0	0	1	5	50000000000	0.187421	0.580255	0.74405	1	1	1
28	28	2023	202328	2000000000	75000000000	75000000000	39449	1900000	2000000000	0.039893	0	0	0	0	Wholesale and Retail Trade	WholesaleIndustry	48000000000	27000000000	0.559021	2000000000	0.04117	5300000000	1100000000	27000000	200000000	30	0.05629	56.06	65.05	State-owned enterprise	36.0496	Guangdong Province	Shenzhen City	0	65.05	State-owned enterprise	8.31461	0.105846	0	0	7	8	49000000000	0.240606	0.630269	0.764541	0	1	1
29	29	2010	201029	2000000000	1000000000	1000000000	1862	548365	85000000	0.003714	0	0	0	0	Real Estate Industry	RealEstateIndustry	3400000000	2100000000	0.615344	85000000	0.025087	13000000	70000000	0	58000000	17	0.050362	63.55	64.57	State-owned enterprise	0	Guangdong Province	Shenzhen City	660.95	64.57	State-owned enterprise	0.302361	2.17906	0	0	0	0	23000000000	0.016799	3.30941	0.797947	0	0	1
29	29	2011	201129	2000000000	1000000000	1000000000	1786	574690	100000000	0.003369	0	0	0	0	Real Estate Industry	RealEstateIndustry	3200000000	1800000000	0.567289	100000000	0.031272	11000000	65000000	0	17000000	18	0.046393	63.55	64.52	State-owned enterprise	0	Guangdong Province	Shenzhen City	680.48	64.52	State-owned enterprise	0.321756	2.07791	0	0	0	0	30000000000	0.018648	3.1529	0.79622	0	0	1
29	29	2012	201229	2000000000	1000000000	1000000000	1777	579712	110000000	0.00291	0	0	0	0	Real Estate Industry	RealEstateIndustry	3700000000	2200000000	0.594074	110000000	0.02878	28000000	68000000	0	2700000	19	0.037692	63.55	65.16	State-owned enterprise	0	Guangdong Province	Shenzhen City	698.03	65.16	State-owned enterprise	0.288394	2.36059	0	0	0	0	37000000000	0.023699	3.60411	0.823745	0	0	1
29	29	2013	201329	2000000000	2100000000	2100000000	1736	1200000	230000000	0.005803	0	0	0	0	Real Estate Industry	RealEstateIndustry	4200000000	2500000000	0.588383	230000000	0.054167	45000000	64000000	0	-1600000	20	0.07172	63.55	64.63	State-owned enterprise	0	Guangdong Province	Shenzhen City	704.56	64.63	State-owned enterprise	0.521295	1.4023	0	0	0	0	39000000000	0.006663	1.99156	0.849042	0	0	1
29	29	2014	201429	2000000000	2100000000	2100000000	1839	1200000	300000000	0.006911	0	0	0	0	Real Estate Industry	RealEstateIndustry	4400000000	2300000000	0.535301	300000000	0.068126	45000000	65000000	0	34000000	21	0.099307	63.55	68.03	State-owned enterprise	0	Guangdong Province	Shenzhen City	678.64	68.03	State-owned enterprise	0.504073	1.31151	0	0	0	0	43000000000	0.039576	2.05181	0.861828	0	0	1
29	29	2015	201529	2000000000	2200000000	2200000000	1785	1200000	300000000	0.004975	0	0	0	0	Real Estate Industry	RealEstateIndustry	4200000000	2000000000	0.472851	300000000	0.072027	47000000	59000000	0	32000000	22	0.105808	63.55	66	State-owned enterprise	0	Guangdong Province	Shenzhen City	712.4	66	State-owned enterprise	0.647475	0.992076	0	0	0	0	61000000000	0.052023	1.93215	0.856276	0	0	1
29	29	2016	201629	2000000000	2400000000	2400000000	1969	1200000	310000000	0.004766	0	0	0	0	Real Estate Industry	RealEstateIndustry	3800000000	1300000000	0.335385	310000000	0.082284	21000000	72000000	0	-13000000	23	0.109005	63.55	65.71	State-owned enterprise	0	Guangdong Province	Shenzhen City	659.86	65.71	State-owned enterprise	0.962003	0.737473	0	0	0	0	65000000000	0.046045	1.60951	0.852521	0	0	1
29	29	2017	201729	2000000000	1300000000	1300000000	1912	703929	180000000	0.002114	0	0	0	0	Real Estate Industry	RealEstateIndustry	4000000000	1300000000	0.323178	180000000	0.046355	34000000	50000000	0	-8600000	24	0.059012	63.55	65.71	State-owned enterprise	0	Guangdong Province	Shenzhen City	622.87	65.71	State-owned enterprise	0.546412	1.3107	0	0	0	0	87000000000	0.101858	2.96398	0.804295	0	0	1
29	29	2018	201829	2000000000	2200000000	2200000000	1954	1100000	500000000	0.002319	0	0	0	0	Real Estate Industry	RealEstateIndustry	4700000000	1500000000	0.314014	500000000	0.107155	53000000	74000000	0	-17000000	25	0.142629	63.55	65.71	State-owned enterprise	0	Guangdong Province	Shenzhen City	699.63	65.71	State-owned enterprise	0.556855	0.774716	0	0	0	0	220000000000	0.015367	2.14505	0.819367	0	0	1
29	29	2019	201929	2000000000	2500000000	2500000000	1925	1300000	540000000	0.002045	0	0	0	0	Real Estate Industry	RealEstateIndustry	4900000000	1400000000	0.282032	540000000	0.110231	79000000	69000000	0	-21000000	26	0.144832	63.55	65.71	State-owned enterprise	0	Guangdong Province	Shenzhen City	697.86	65.71	State-owned enterprise	0.654995	0.573707	0	0	0	0	270000000000	0.024349	1.92631	0.848673	0	0	1
29	29	2020	202029	2000000000	1600000000	1600000000	1668	968231	290000000	0.001903	0	0	0	0	Real Estate Industry	RealEstateIndustry	4900000000	1300000000	0.259237	290000000	0.058734	56000000	94000000	0	-22000000	27	0.076754	63.55	64.66	State-owned enterprise	0	Guangdong Province	Shenzhen City	635.48	64.66	State-owned enterprise	0.660002	0.755701	0	0	0	0	150000000000	0.036898	3.0569	0.838948	0	0	1
29	29	2021	202129	2000000000	1300000000	1300000000	1578	837003	220000000	0.002758	0	0	0	0	Real Estate Industry	RealEstateIndustry	6200000000	2000000000	0.316243	220000000	0.035196	43000000	98000000	0	-18000000	28	0.0434	57.19	65.84	State-owned enterprise	0	Guangdong Province	Shenzhen City	653.79	65.84	State-owned enterprise	0.165145	3.05494	0	0	0	0	79000000000	0.046221	4.68091	0.867055	0	0	1
29	29	2022	202229	2000000000	630000000	630000000	276	2300000	150000000	-0.003906	0	0	0	0	Real Estate Industry	RealEstateIndustry	5700000000	1400000000	0.246623	150000000	0.026289	19000000	56000000	0	-6500000	29	0.036749	55.78	65.5	State-owned enterprise	0	Guangdong Province	Shenzhen City	655.66	65.5	State-owned enterprise	0.102664	6.71061	0	0	0	0	-38000000000	0.100224	8.96896	0.880192	0	0	1
29	29	2023	202329	2000000000	530000000	530000000	267	2000000	-450000000	-0.011236	0	0	0	0	Real Estate Industry	RealEstateIndustry	6500000000	2700000000	0.417739	-450000000	-0.069027	22000000	56000000	0	-5200000	30	-0.067211	55.78	65.89	State-owned enterprise	0	Guangdong Province	Shenzhen City	0	65.89	State-owned enterprise	0.113607	7.37485	0	0	0	0	40000000000	0.141463	12.216	0.905355	0	0	1
30	30	2013	201330	2000000000	5200000000	5200000000	6371	820562	590000000	0.618793	0	0	0	0	Manufacturing Industry	OtherManufacturing	7100000000	2900000000	0.402571	590000000	0.083031	260000000	470000000	0	5400000	20	0.088249	24.31	76.71	State-owned enterprise	5.6927	Guangdong Province	Shenzhen City	780.46	76.71	State-owned enterprise	7.18954	0.113643	0	0	0	0	950000000	0.213539	1.3601	0.450838	0	1	0
30	30	2014	201430	2000000000	5000000000	5000000000	6344	789725	670000000	0.488419	0	0	0	0	Manufacturing Industry	OtherManufacturing	7300000000	2500000000	0.345046	670000000	0.092477	190000000	500000000	0	17000000	21	0.09889	24.31	73.63	State-owned enterprise	6.0869	Guangdong Province	Shenzhen City	700.1	73.63	State-owned enterprise	6.89147	0.11806	0	0	0	0	1400000000	0.205705	1.45132	0.446522	1	1	0
30	30	2015	201530	2000000000	4300000000	4300000000	7080	611796	520000000	0.332732	0	0	0	0	Manufacturing Industry	OtherManufacturing	8100000000	2800000000	0.343888	520000000	0.064925	170000000	500000000	0	5900000	22	0.067044	24.41	72.22	State-owned enterprise	6.0845	Guangdong Province	Shenzhen City	632.21	72.22	State-owned enterprise	6.18037	0.132031	0	0	0	0	1600000000	0.276521	1.86664	0.463109	1	1	0
30	30	2016	201630	2000000000	5900000000	5900000000	6975	839704	680000000	0.286569	0	0	0	0	Manufacturing Industry	OtherManufacturing	9100000000	3300000000	0.3635	680000000	0.074575	240000000	570000000	0	-9800000	23	0.076716	24.41	70.36	State-owned enterprise	0	Guangdong Province	Shenzhen City	664.76	70.36	State-owned enterprise	7.32328	0.11114	0	0	0	0	2400000000	0.225724	1.5491	0.482447	0	1	0
30	30	2017	201730	2000000000	7200000000	7200000000	6968	1000000	820000000	0.32046	0	0	0	0	Manufacturing Industry	OtherManufacturing	10000000000	4000000000	0.389791	820000000	0.079011	280000000	630000000	0	-11000000	24	0.083826	24.41	70.84	State-owned enterprise	0	Guangdong Province	Shenzhen City	679.52	70.84	State-owned enterprise	9.24637	0.088127	0	0	0	0	2600000000	0.221965	1.44084	0.517121	1	1	0
30	30	2018	201830	2000000000	7900000000	7900000000	7560	1000000	870000000	2.29804	0	0	0	0	Manufacturing Industry	OtherManufacturing	12000000000	4600000000	0.389844	870000000	0.074787	240000000	540000000	210000000	-16000000	25	0.075827	24.41	72.52	State-owned enterprise	0	Guangdong Province	Shenzhen City	693.77	72.52	State-owned enterprise	9.40755	0.089787	0	0	0	0	380000000	0.219	1.48769	0.506787	1	1	0
30	30	2019	201930	2000000000	10000000000	10000000000	7445	1400000	880000000	-0.172385	1	0	0	1	Manufacturing Industry	OtherManufacturing	13000000000	5500000000	0.423117	880000000	0.068359	310000000	510000000	210000000	-8600000	26	0.072777	24.41	72.91	State-owned enterprise	0	Guangdong Province	Shenzhen City	715.99	72.91	State-owned enterprise	9.24501	0.093046	0	0	0	0	-5100000000	0.183952	1.28387	0.526327	1	1	0
30	30	2020	202030	2000000000	11000000000	11000000000	7397	1500000	910000000	0.376539	6	0	0	6	Manufacturing Industry	OtherManufacturing	14000000000	6200000000	0.427812	910000000	0.06282	260000000	630000000	240000000	-3500000	27	0.063933	24.41	75.98	State-owned enterprise	2.7348	Guangdong Province	Shenzhen City	737.98	75.98	State-owned enterprise	9.28409	0.093657	0	0	0	0	2400000000	0.133	1.30126	0.542473	1	1	0
30	30	2021	202130	2000000000	13000000000	13000000000	7695	1700000	780000000	0.20387	9	3	0	6	Manufacturing Industry	OtherManufacturing	15000000000	6300000000	0.427218	780000000	0.052376	160000000	700000000	380000000	989466	28	0.056992	24.41	70.98	State-owned enterprise	2.7546	Guangdong Province	Shenzhen City	670.31	70.98	State-owned enterprise	9.9717	0.089062	1	0	1	1	3800000000	0.152061	1.15846	0.505375	1	1	0
30	30	2022	202230	2000000000	13000000000	13000000000	8088	1600000	470000000	0.168069	13	7	0	6	Manufacturing Industry	OtherManufacturing	15000000000	6800000000	0.44487	470000000	0.030701	120000000	640000000	440000000	-10000000	29	0.02931	24.41	71.18	State-owned enterprise	2.7546	Guangdong Province	Shenzhen City	644.65	71.18	State-owned enterprise	8.59933	0.106499	0	0	1	4	2800000000	0.174415	1.21388	0.46787	1	1	0
30	30	2023	202330	2000000000	16000000000	16000000000	7978	2000000	730000000	0.13718	15	9	0	6	Manufacturing Industry	OtherManufacturing	17000000000	8200000000	0.481522	730000000	0.043235	240000000	780000000	570000000	-2200000	30	0.042151	25.38	74.48	State-owned enterprise	2.8627	Guangdong Province	Shenzhen City	0	74.48	State-owned enterprise	11.3934	0.078527	0	0	3	1	5400000000	0.223572	1.07159	0.497711	0	1	0
31	31	2010	201031	2000000000	2100000000	2100000000	1692	1200000	550000000	0.024296	0	0	0	0	Real Estate Industry	RealEstateIndustry	20000000000	14000000000	0.696077	550000000	0.027491	120000000	240000000	0	130000000	17	0.043597	50.65	57.08	State-owned enterprise	0	Guangdong Province	Shenzhen City	686.67	57.08	State-owned enterprise	0.087517	6.06726	0	0	0	0	23000000000	0.032689	9.5448	0.825296	0	0	1
31	31	2011	201131	2000000000	5500000000	5500000000	1887	2900000	730000000	0.024389	0	0	0	0	Real Estate Industry	RealEstateIndustry	33000000000	25000000000	0.781679	730000000	0.022469	250000000	290000000	0	350000000	18	0.043527	50.65	59.16	State-owned enterprise	0	Guangdong Province	Shenzhen City	743	59.16	State-owned enterprise	0.134395	4.41977	0	0	0	0	30000000000	0.047296	5.8838	0.914668	0	0	1
31	31	2012	201231	2000000000	7900000000	7900000000	2442	3300000	680000000	0.018531	0	0	0	0	Real Estate Industry	RealEstateIndustry	35000000000	27000000000	0.782565	680000000	0.019532	340000000	300000000	0	370000000	19	0.039514	50.65	55.28	State-owned enterprise	0	Guangdong Province	Shenzhen City	720.43	55.28	State-owned enterprise	0.225369	3.12897	0	0	0	0	37000000000	0.048141	4.38503	0.91971	0	0	1
31	31	2013	201331	2000000000	10000000000	10000000000	2540	4000000	920000000	0.023362	0	0	0	0	Real Estate Industry	RealEstateIndustry	41000000000	32000000000	0.779069	920000000	0.022639	420000000	310000000	0	440000000	20	0.04101	50.65	54.69	State-owned enterprise	0	Guangdong Province	Shenzhen City	739.07	54.69	State-owned enterprise	0.243266	2.86702	0	0	0	0	39000000000	0.019175	3.98901	0.910636	0	0	1
31	31	2014	201431	2000000000	9000000000	9000000000	2773	3300000	900000000	0.020934	0	0	0	0	Real Estate Industry	RealEstateIndustry	46000000000	36000000000	0.769711	900000000	0.019494	490000000	340000000	0	390000000	21	0.038768	50.65	55.29	State-owned enterprise	0	Guangdong Province	Shenzhen City	703.45	55.29	State-owned enterprise	0.172429	3.61397	0	0	0	0	43000000000	0.02509	5.12248	0.878061	0	0	1
31	31	2015	201531	2000000000	13000000000	13000000000	2859	4700000	1000000000	0.016545	1	0	0	1	Real Estate Industry	RealEstateIndustry	55000000000	44000000000	0.79961	1000000000	0.018098	500000000	360000000	0	480000000	22	0.033949	45.67	51.29	State-owned enterprise	0	Guangdong Province	Shenzhen City	713.91	51.29	State-owned enterprise	0.261861	2.80886	0	0	0	0	61000000000	0.011872	4.09804	0.895625	0	0	1
31	31	2016	201631	2000000000	18000000000	18000000000	3122	5800000	1300000000	0.020404	1	0	0	1	Real Estate Industry	RealEstateIndustry	61000000000	50000000000	0.815795	1300000000	0.021761	540000000	430000000	0	500000000	23	0.044686	45.67	51.46	State-owned enterprise	0	Guangdong Province	Shenzhen City	733.47	51.46	State-owned enterprise	0.389533	1.68755	0	0	0	0	65000000000	0.011825	3.39952	0.854051	0	0	1
31	31	2017	201731	2000000000	14000000000	14000000000	3307	4200000	1700000000	0.019835	1	0	0	1	Real Estate Industry	RealEstateIndustry	76000000000	64000000000	0.844959	1700000000	0.022902	530000000	460000000	0	950000000	24	0.044161	45.67	53	State-owned enterprise	0	Guangdong Province	Shenzhen City	681.26	53	State-owned enterprise	0.258189	2.46616	0	0	0	0	87000000000	0.012773	5.3945	0.860914	0	0	1
31	31	2018	201831	2000000000	14000000000	14000000000	4238	3300000	2000000000	0.009295	1	0	0	1	Real Estate Industry	RealEstateIndustry	91000000000	77000000000	0.849079	2000000000	0.021984	510000000	610000000	0	1000000000	25	0.04249	47.27	54.94	State-owned enterprise	0	Guangdong Province	Shenzhen City	728.59	54.94	State-owned enterprise	0.189513	3.03374	0	0	0	0	220000000000	0.017725	6.45713	0.885285	0	0	1
31	31	2019	201931	2000000000	34000000000	34000000000	9462	3600000	3700000000	0.013998	1	0	0	1	Real Estate Industry	RealEstateIndustry	180000000000	140000000000	0.767767	3700000000	0.020228	1300000000	1600000000	0	1700000000	26	0.041837	53.8	81.63	State-owned enterprise	0	Guangdong Province	Shenzhen City	722.86	81.63	State-owned enterprise	0.262194	2.24255	0	0	0	0	270000000000	0.009565	5.42175	0.730307	0	0	1
31	31	2020	202031	2000000000	38000000000	38000000000	10283	3700000	1100000000	0.007369	1	0	0	1	Real Estate Industry	RealEstateIndustry	200000000000	150000000000	0.771622	1100000000	0.005617	1100000000	1400000000	19000000	940000000	27	0.020343	49.28	80.74	State-owned enterprise	0	Guangdong Province	Shenzhen City	597.09	80.74	State-owned enterprise	0.301367	2.27485	0	0	0	0	150000000000	0.0083	5.19885	0.7468	0	0	1
31	31	2021	202131	2000000000	43000000000	43000000000	10186	4200000	770000000	0.009727	1	0	0	1	Real Estate Industry	RealEstateIndustry	210000000000	160000000000	0.755127	770000000	0.003608	1400000000	1600000000	15000000	1400000000	28	0.020247	49.28	79.85	State-owned enterprise	0	Guangdong Province	Shenzhen City	628.98	79.85	State-owned enterprise	0.303152	2.39363	0	0	0	0	79000000000	0.007075	4.9919	0.740679	0	0	1
31	31	2022	202231	2000000000	40000000000	40000000000	9730	4100000	-2200000000	0.058043	1	0	0	1	Real Estate Industry	RealEstateIndustry	210000000000	170000000000	0.778465	-2200000000	-0.010365	1600000000	1500000000	15000000	1900000000	29	0.00664	49.28	79.56	State-owned enterprise	0	Guangdong Province	Shenzhen City	670.37	79.56	State-owned enterprise	0.314054	2.41809	0	0	0	0	-38000000000	0.00802	5.41787	0.735465	0	0	1
32	32	2010	201032	2000000000	1500000000	1500000000	1744	857139	48000000	0.548335	0	0	0	0	Construction Industry	ConstructionInstallation	1500000000	690000000	0.461773	48000000	0.032341	67000000	99000000	0	-1100000	17	0.044086	42.02	49.95	State-owned enterprise	0	Guangdong Province	Shenzhen City	681.69	49.95	State-owned enterprise	2.25186	0.36483	0	0	0	0	88000000	0.08435	0.996386	0.756962	1	1	1
32	32	2011	201132	2000000000	1700000000	1700000000	1365	1300000	45000000	0.361698	0	0	0	0	Construction Industry	ConstructionInstallation	1600000000	700000000	0.447662	45000000	0.028511	62000000	130000000	0	12000000	18	0.049432	42.02	50.54	State-owned enterprise	0	Guangdong Province	Shenzhen City	683.39	50.54	State-owned enterprise	2.85669	0.28828	0	0	0	0	120000000	0.051506	0.914163	0.61903	0	1	1
32	32	2012	201232	2000000000	1500000000	1500000000	1264	1200000	180000000	3.2	0	0	0	0	Construction Industry	ConstructionInstallation	1700000000	640000000	0.380335	180000000	0.105781	32000000	130000000	0	10000000	19	0.143447	42.02	50.55	State-owned enterprise	0	Guangdong Province	Shenzhen City	715.4	50.55	State-owned enterprise	2.72386	0.318909	0	0	0	0	56000000	0.092178	1.11546	0.680156	1	1	1
32	32	2013	201332	2000000000	1600000000	1600000000	1221	1300000	15000000	0.477582	0	0	0	0	Construction Industry	ConstructionInstallation	1500000000	490000000	0.32395	15000000	0.009998	37000000	120000000	0	2900000	20	0.028648	42.02	52.67	State-owned enterprise	0	Guangdong Province	Shenzhen City	623.12	52.67	State-owned enterprise	4.27662	0.197758	0	0	0	0	31000000	0.051503	0.923693	0.653313	1	1	1
32	32	2014	201432	2000000000	3100000000	3100000000	1140	2700000	96000000	-0.455375	2	2	0	0	Construction Industry	ConstructionInstallation	2800000000	1300000000	0.460739	96000000	0.034649	73000000	170000000	0	3200000	21	0.048125	42.02	52.38	State-owned enterprise	0	Guangdong Province	Shenzhen City	646.05	52.38	State-owned enterprise	8.1772	0.10845	0	0	0	0	-210000000	0.27536	0.901035	0.769477	0	1	1
32	32	2016	201632	2000000000	2000000000	2000000000	1460	1400000	46000000	0.575729	3	2	0	1	Construction Industry	ConstructionInstallation	2000000000	410000000	0.20752	46000000	0.0234	49000000	160000000	0	-12000000	23	0.030165	49.18	66.08	State-owned enterprise	0	Guangdong Province	Shenzhen City	564.55	66.08	State-owned enterprise	6.08463	0.141395	1	0	0	0	79000000	0.117829	0.983953	0.708308	0	1	1
32	32	2017	201732	2000000000	1700000000	1700000000	1261	1400000	13000000	0.078943	4	2	0	2	Construction Industry	ConstructionInstallation	1900000000	360000000	0.186046	13000000	0.00678	63000000	140000000	0	-18000000	24	0.009815	49.18	67.26	State-owned enterprise	0	Guangdong Province	Shenzhen City	609.32	67.26	State-owned enterprise	11.6236	0.070446	1	0	0	0	170000000	0.095733	1.11985	0.730159	0	1	1
32	32	2018	201832	2000000000	1600000000	1600000000	457	3500000	110000000	0.871741	13	2	0	11	Construction Industry	ConstructionInstallation	2200000000	640000000	0.295935	110000000	0.051905	73000000	130000000	30000000	-20000000	25	0.058311	49.04	67.88	State-owned enterprise	0	Guangdong Province	Shenzhen City	702.49	67.88	State-owned enterprise	4.429	0.175763	0	0	0	0	130000000	0.103245	1.3453	0.75085	1	1	1
32	32	2019	201932	2000000000	1500000000	1500000000	433	3500000	160000000	0.97649	23	2	0	21	Construction Industry	ConstructionInstallation	2300000000	680000000	0.292026	160000000	0.067363	42000000	110000000	24000000	-24000000	26	0.076421	49.04	68.79	State-owned enterprise	0	Guangdong Province	Shenzhen City	637.53	68.79	State-owned enterprise	2.61915	0.288121	0	0	0	0	160000000	0.115541	1.56034	0.769073	0	1	1
32	32	2020	202032	2000000000	1500000000	1500000000	476	3200000	190000000	1.78521	23	2	0	21	Construction Industry	ConstructionInstallation	2600000000	780000000	0.300958	190000000	0.073083	36000000	92000000	30000000	-7300000	27	0.085596	49.04	65.99	State-owned enterprise	0	Guangdong Province	Shenzhen City	652.47	65.99	State-owned enterprise	14.3737	0.052455	0	0	0	0	110000000	0.170025	1.70026	0.69158	1	1	1
32	32	2021	202132	2000000000	43000000000	43000000000	20696	2100000	1100000000	1.26524	42	6	7	29	Construction Industry	ConstructionInstallation	44000000000	35000000000	0.785055	1100000000	0.025106	860000000	1300000000	1000000000	290000000	28	0.042184	17.8	68.33	State-owned enterprise	3.8826	Guangdong Province	Shenzhen City	671.75	68.33	State-owned enterprise	38.002	0.023177	0	0	0	0	880000000	0.234912	1.03341	0.779286	1	1	1
32	32	2022	202232	2000000000	51000000000	51000000000	24171	2100000	710000000	0.722067	66	18	16	32	Construction Industry	ConstructionInstallation	53000000000	43000000000	0.808366	710000000	0.013504	920000000	1800000000	1500000000	320000000	29	0.028396	17.81	63.86	State-owned enterprise	3.8844	Guangdong Province	Shenzhen City	672.76	63.86	State-owned enterprise	40.2416	0.022015	0	0	0	0	990000000	0.199366	1.03503	0.8007	1	1	1
32	32	2023	202332	2000000000	56000000000	56000000000	23355	2400000	870000000	1.66377	82	27	19	36	Construction Industry	ConstructionInstallation	57000000000	45000000000	0.789892	870000000	0.015472	970000000	1700000000	1800000000	340000000	30	0.029715	17.81	62.91	State-owned enterprise	3.8826	Guangdong Province	Shenzhen City	0	62.91	State-owned enterprise	54.0724	0.016407	0	0	0	0	530000000	0.195476	1.00417	0.795542	0	1	1
33	33	2010	201033	2000000000	71000000	71000000	303	235973	4200000	0.006589	0	0	0	0	Accommodation and Catering Services	AccommodationIndustry	530000000	240000000	0.447815	4200000	0.007911	3300000	28000000	0	10000000	17	0.026658	13.83	35.64	Private enterprise	0	Guangdong Province	Shenzhen City	631.04	35.64	Private enterprise	26.2207	0.01872	0	0	0	0	630000000	0.182168	7.3718	0.243338	0	0	1
33	33	2011	201133	2000000000	72000000	72000000	296	244865	2800000	0.003714	0	0	0	0	Accommodation and Catering Services	AccommodationIndustry	520000000	220000000	0.430425	2800000	0.005458	3600000	23000000	0	13000000	18	0.029971	13.83	33.07	Private enterprise	2.0745	Guangdong Province	Shenzhen City	686.77	33.07	Private enterprise	26.2096	0.021386	0	0	0	0	760000000	0.150258	7.1183	0.242281	0	0	1
33	33	2012	201233	2000000000	67000000	67000000	291	230274	-25000000	-0.054783	0	0	0	0	Accommodation and Catering Services	AccommodationIndustry	470000000	200000000	0.428603	-25000000	-0.054234	4300000	28000000	0	11000000	19	-0.024435	13.83	33.56	Private enterprise	2.0745	Guangdong Province	Shenzhen City	537.38	33.56	Private enterprise	24.9335	0.023334	0	0	0	0	460000000	0.196337	7.00952	0.209849	0	0	1
33	33	2013	201333	2000000000	80000000	80000000	302	265839	3500000	0.007009	0	0	0	0	Accommodation and Catering Services	AccommodationIndustry	560000000	290000000	0.518755	3500000	0.006171	3700000	29000000	0	17000000	20	0.036796	13.83	32.59	Private enterprise	2.0745	Guangdong Province	Shenzhen City	0	32.59	Private enterprise	27.8438	0.017978	0	0	0	0	500000000	0.090264	7.03685	0.168752	0	0	1
33	33	2014	201433	2000000000	64000000	64000000	272	236690	-450000000	-0.983533	0	0	0	0	Accommodation and Catering Services	AccommodationIndustry	470000000	660000000	1.41103	-450000000	-0.96238	3800000	32000000	0	19000000	21	-0.922428	13.83	36.23	Private enterprise	2.0745	Guangdong Province	Shenzhen City	0	36.23	Private enterprise	34.116	0.02005	0	0	0	0	460000000	0.119572	7.25548	0.064045	0	0	1
33	33	2015	201533	2000000000	120000000	120000000	289	405434	70000000	0.106293	0	0	0	0	Accommodation and Catering Services	AccommodationIndustry	420000000	410000000	0.977342	70000000	0.164268	4500000	28000000	0	12000000	22	0.196293	13.83	36.23	0	0	Guangdong Province	Shenzhen City	0	36.23	0	14.5783	0.028253	0	0	0	0	660000000	0.024594	3.62193	0.999639	0	0	1
33	33	2016	201633	2000000000	110000000	110000000	242	474175	5600000	0.007009	3	1	0	2	Accommodation and Catering Services	AccommodationIndustry	320000000	300000000	0.928519	5600000	0.0175	3600000	30000000	0	148098	23	0.03145	10.6	35.26	0	0	Guangdong Province	Shenzhen City	0	35.26	0	14.4975	0.04242	0	0	0	0	800000000	0.085226	2.78163	0.996357	0	0	1
34	34	2010	201034	2000000000	400000000	400000000	1153	348797	500000000	0.843046	0	0	0	0	Wholesale and Retail Trade	WholesaleIndustry	190000000	120000000	0.650283	500000000	2.63724	26000000	37000000	0	409446	17	2.64565	21.88	47.74	Private enterprise	12.1311	Guangdong Province	Shenzhen City	427.39	47.74	Private enterprise	7.43161	0.110806	0	0	0	0	590000000	0.06348	0.469679	0.779188	0	1	1
34	34	2011	201134	2000000000	430000000	430000000	1073	404182	17000000	0.017288	0	0	0	0	Wholesale and Retail Trade	WholesaleIndustry	210000000	120000000	0.589127	17000000	0.079965	25000000	34000000	0	215091	18	0.097684	21.88	46.43	Private enterprise	12.1311	Guangdong Province	Shenzhen City	615.63	46.43	Private enterprise	7.99893	0.106221	0	0	0	0	960000000	0.067426	0.478731	0.716122	0	1	1
34	34	2012	201234	2000000000	460000000	460000000	1095	417615	4000000	0.000287	0	0	0	0	Wholesale and Retail Trade	WholesaleIndustry	190000000	100000000	0.538522	4000000	0.020743	26000000	31000000	0	129492	19	0.027402	21.88	43.65	Private enterprise	12.1311	Guangdong Province	Shenzhen City	681.76	43.65	Private enterprise	8.34498	0.103978	0	0	0	0	14000000000	0.028834	0.42326	0.567589	0	1	1
34	34	2013	201334	2000000000	530000000	530000000	1086	490846	17000000	0.001811	0	0	0	0	Wholesale and Retail Trade	WholesaleIndustry	380000000	270000000	0.719504	17000000	0.044332	25000000	32000000	0	395189	20	0.051166	21.88	44.19	Private enterprise	12.1311	Guangdong Province	Shenzhen City	650.39	44.19	Private enterprise	9.14473	0.096312	0	0	0	0	9300000000	0.026754	0.709512	0.720752	0	1	1
34	34	2014	201434	2000000000	510000000	510000000	1078	472222	61000000	0.004884	0	0	0	0	Wholesale and Retail Trade	WholesaleIndustry	460000000	300000000	0.641221	61000000	0.13315	26000000	37000000	0	509712	21	0.13781	21.88	42.55	Private enterprise	12.1311	Guangdong Province	Shenzhen City	654.1	42.55	Private enterprise	4.61323	0.189705	0	0	0	0	13000000000	0.045017	0.906911	0.564007	1	1	1
34	34	2015	201534	2000000000	460000000	460000000	936	489384	21000000	0.001839	0	0	0	0	Wholesale and Retail Trade	WholesaleIndustry	450000000	260000000	0.582597	21000000	0.047685	21000000	46000000	0	-211126	22	0.054316	21.88	41.15	Private enterprise	11.8243	Guangdong Province	Shenzhen City	641.24	41.15	Private enterprise	4.12422	0.216532	0	0	0	0	12000000000	0.05057	0.978049	0.7675	0	1	1
34	34	2016	201634	2000000000	41000000000	41000000000	4217	9600000	400000000	0.105396	0	0	0	0	Wholesale and Retail Trade	WholesaleIndustry	17000000000	14000000000	0.844418	400000000	0.023641	1200000000	290000000	0	420000000	23	0.053676	23.66	64.81	Private enterprise	0	Guangdong Province	Shenzhen City	803.56	64.81	Private enterprise	8.41727	0.113009	1	0	0	0	3800000000	0.163377	0.420348	0.916109	0	1	1
34	34	2017	201734	2000000000	62000000000	62000000000	4486	14000000	720000000	0.034955	0	0	0	0	Wholesale and Retail Trade	WholesaleIndustry	24000000000	21000000000	0.861665	720000000	0.029794	1600000000	370000000	0	240000000	24	0.045159	23.66	63.41	Private enterprise	0	Guangdong Province	Shenzhen City	720.67	63.41	Private enterprise	8.77603	0.108589	1	0	0	0	21000000000	0.119561	0.390144	0.785521	1	1	1
34	34	2018	201834	2000000000	82000000000	82000000000	4228	19000000	520000000	0.020172	1	0	1	0	Wholesale and Retail Trade	WholesaleIndustry	26000000000	22000000000	0.851975	520000000	0.019858	1600000000	260000000	97000000	670000000	25	0.051405	23.66	63.87	Private enterprise	0	Guangdong Province	Shenzhen City	839.19	63.87	Private enterprise	12.0733	0.079492	2	0	0	0	26000000000	0.105117	0.317445	0.781256	1	1	1
34	34	2019	201934	2000000000	87000000000	87000000000	4070	21000000	700000000	0.01898	2	0	2	0	Wholesale and Retail Trade	WholesaleIndustry	29000000000	25000000000	0.851301	700000000	0.023849	1700000000	260000000	150000000	490000000	26	0.048325	23.66	56.19	Private enterprise	0	Guangdong Province	Shenzhen City	846.74	56.19	Private enterprise	9.0573	0.105973	1	0	0	0	37000000000	0.08109	0.338937	0.79384	1	1	1
34	34	2020	202034	2000000000	92000000000	92000000000	4569	20000000	620000000	0.023349	13	9	3	1	Wholesale and Retail Trade	WholesaleIndustry	31000000000	26000000000	0.846763	620000000	0.020336	1800000000	240000000	180000000	200000000	27	0.03352	23.47	48.59	Private enterprise	0	Guangdong Province	Shenzhen City	743.79	48.59	Private enterprise	9.25331	0.10385	2	0	0	0	27000000000	0.080993	0.333364	0.785686	1	1	1
34	34	2021	202134	2000000000	120000000000	120000000000	5210	23000000	250000000	0.007398	21	17	3	1	Wholesale and Retail Trade	WholesaleIndustry	39000000000	32000000000	0.830145	250000000	0.006412	1900000000	280000000	240000000	270000000	28	0.01993	23.43	48.31	Private enterprise	0	Guangdong Province	Shenzhen City	681.84	48.31	Private enterprise	8.12771	0.118917	1	0	0	0	34000000000	0.068176	0.318286	0.830034	1	1	1
34	34	2022	202234	2000000000	120000000000	120000000000	5279	22000000	1000000000	0.020793	35	29	5	1	Wholesale and Retail Trade	WholesaleIndustry	40000000000	32000000000	0.795604	1000000000	0.025761	2000000000	310000000	290000000	430000000	29	0.043648	23.15	46.26	Private enterprise	0	Guangdong Province	Shenzhen City	721.21	46.26	Private enterprise	8.91021	0.107827	1	0	0	0	50000000000	0.075341	0.347049	0.807421	1	1	1
34	34	2023	202334	2000000000	120000000000	120000000000	6174	19000000	1200000000	0.024573	50	42	7	1	Wholesale and Retail Trade	WholesaleIndustry	45000000000	36000000000	0.793701	1200000000	0.026878	2000000000	340000000	340000000	380000000	30	0.042189	23.12	42.88	Private enterprise	0	Guangdong Province	Shenzhen City	0	42.88	Private enterprise	9.30923	0.103137	0	0	0	0	49000000000	0.094398	0.375207	0.801659	0	1	1
35	35	2014	201435	2000000000	550000000	550000000	919	599456	180000000	0.424627	0	0	0	0	Water Conservancy, Environment, and Public Facilities Management	EcologicalProtectionandEnvironmentalGovernance	3300000000	1700000000	0.504266	180000000	0.053484	534202	50000000	0	40000000	20	0.071325	21.29	65.64	Private enterprise	0	Guangdong Province	Shenzhen City	679.51	65.64	Private enterprise	5.90875	0.081624	0	0	0	0	410000000	0.188553	5.93989	0.264096	0	1	1
35	35	2015	201535	2000000000	830000000	830000000	1258	656120	230000000	0.386028	0	0	0	0	Water Conservancy, Environment, and Public Facilities Management	EcologicalProtectionandEnvironmentalGovernance	4400000000	2500000000	0.579366	230000000	0.051874	1200000	83000000	0	86000000	21	0.080892	21.29	62.37	Private enterprise	0	Guangdong Province	Shenzhen City	713.82	62.37	Private enterprise	5.96056	0.084762	0	0	0	0	590000000	0.17247	5.32957	0.15519	1	1	1
35	35	2016	201635	2000000000	980000000	980000000	1491	657612	210000000	0.297712	0	0	0	0	Water Conservancy, Environment, and Public Facilities Management	EcologicalProtectionandEnvironmentalGovernance	6000000000	3900000000	0.65617	210000000	0.035296	1300000	110000000	0	120000000	22	0.061202	32.29	58.73	Private enterprise	0	Guangdong Province	Shenzhen City	659.88	58.73	Private enterprise	5.18352	0.106407	0	0	0	0	710000000	0.171446	6.11779	0.131549	0	1	1
35	35	2017	201735	2000000000	1600000000	1600000000	5737	280951	220000000	0.143999	1	0	0	1	Water Conservancy, Environment, and Public Facilities Management	EcologicalProtectionandEnvironmentalGovernance	8100000000	5100000000	0.625057	220000000	0.027661	4400000	170000000	0	160000000	23	0.054868	29.59	55.11	Private enterprise	0	Guangdong Province	Shenzhen City	674.37	55.11	Private enterprise	7.72338	0.07974	2	0	0	0	1600000000	0.200835	5.04417	0.268513	1	1	1
35	35	2018	201835	2000000000	1800000000	1800000000	8631	213983	220000000	0.020559	2	0	0	2	Water Conservancy, Environment, and Public Facilities Management	EcologicalProtectionandEnvironmentalGovernance	8800000000	5500000000	0.626002	220000000	0.025236	60000000	190000000	23000000	120000000	24	0.047458	29.82	55.34	Private enterprise	0	Guangdong Province	Shenzhen City	657.39	55.34	Private enterprise	10.289	0.061831	1	0	0	0	11000000000	0.247881	4.76961	0.203478	1	1	1
35	35	2019	201935	2000000000	19000000000	19000000000	44798	414909	770000000	0.244875	4	0	1	3	Water Conservancy, Environment, and Public Facilities Management	EcologicalProtectionandEnvironmentalGovernance	47000000000	36000000000	0.752553	770000000	0.016271	25000000	1000000000	53000000	560000000	25	0.034107	16.2	51.37	Private enterprise	0	Guangdong Province	Shenzhen City	774	51.37	Private enterprise	24.8443	0.034115	1	0	0	0	3100000000	0.307801	2.54461	0.254382	0	1	1
35	35	2020	202035	2000000000	22000000000	22000000000	60224	363103	830000000	0.082966	5	0	2	3	Water Conservancy, Environment, and Public Facilities Management	EcologicalProtectionandEnvironmentalGovernance	50000000000	38000000000	0.751984	830000000	0.016446	22000000	960000000	42000000	850000000	26	0.041854	16.2	49.73	Private enterprise	0	Guangdong Province	Shenzhen City	738.27	49.73	Private enterprise	24.529	0.034765	2	0	0	0	10000000000	0.27227	2.30378	0.250341	1	1	1
35	35	2021	202135	2000000000	21000000000	21000000000	15326	1300000	870000000	0.297109	6	0	3	3	Water Conservancy, Environment, and Public Facilities Management	EcologicalProtectionandEnvironmentalGovernance	24000000000	13000000000	0.544809	870000000	0.035431	33000000	1300000000	56000000	620000000	27	0.072741	16.2	49.56	Private enterprise	0	Guangdong Province	Shenzhen City	706.95	49.56	Private enterprise	35.6765	0.02407	0	0	0	0	2900000000	0.060363	1.18972	0.276629	1	1	1
35	35	2022	202235	2000000000	6700000000	6700000000	17985	372905	120000000	0.016602	7	0	4	3	Water Conservancy, Environment, and Public Facilities Management	EcologicalProtectionandEnvironmentalGovernance	26000000000	16000000000	0.60563	120000000	0.004595	46000000	430000000	65000000	150000000	28	0.015219	15.21	45.6	Private enterprise	0	Guangdong Province	Shenzhen City	669.67	45.6	Private enterprise	12.772	0.062949	0	0	4	5	7300000000	0.33729	3.94647	0.225183	0	1	1
36	36	2010	201036	2000000000	1100000000	1100000000	572	1900000	300000000	0.013309	0	0	0	0	Real Estate Industry	RealEstateIndustry	4200000000	2000000000	0.47908	300000000	0.072766	13000000	52000000	0	2800000	16	0.101668	31.32	34.65	Private enterprise	14.3473	Guangdong Province	Shenzhen City	714.84	34.65	Private enterprise	0.241683	1.5329	0	0	0	0	23000000000	0.00161	3.74324	0.83365	0	0	1
36	36	2011	201136	2000000000	510000000	510000000	740	684768	98000000	0.003269	0	0	0	0	Real Estate Industry	RealEstateIndustry	3900000000	1600000000	0.40477	98000000	0.025419	6300000	56000000	0	7200000	17	0.036703	31.32	33.54	Private enterprise	14.3473	Guangdong Province	Shenzhen City	705.98	33.54	Private enterprise	0.124654	3.12162	0	0	0	0	30000000000	0.008168	7.62199	0.769909	0	0	1
36	36	2012	201236	2000000000	350000000	350000000	529	658071	86000000	0.002351	0	0	0	0	Real Estate Industry	RealEstateIndustry	4300000000	1800000000	0.430298	86000000	0.020232	5400000	58000000	0	3400000	18	0.028195	31.32	33.19	Private enterprise	14.3473	Guangdong Province	Shenzhen City	714.93	33.19	Private enterprise	0.074518	5.04107	0	0	0	0	37000000000	0.018455	12.258	0.794784	0	0	1
36	36	2013	201336	2000000000	190000000	190000000	520	370400	110000000	0.00292	0	0	0	0	Real Estate Industry	RealEstateIndustry	4200000000	1700000000	0.395484	110000000	0.027381	4700000	63000000	0	19000000	19	0.03556	31.32	33.13	Private enterprise	14.3473	Guangdong Province	Shenzhen City	699.22	33.13	Private enterprise	0.055252	8.79019	0	0	0	0	39000000000	0.025837	21.7846	0.785545	0	0	1
36	36	2014	201436	2000000000	210000000	210000000	595	344990	30000000	0.000699	0	0	0	0	Real Estate Industry	RealEstateIndustry	4600000000	2100000000	0.454282	30000000	0.006596	8100000	73000000	0	20000000	20	0.016631	31.32	33.37	Private enterprise	14.3473	Guangdong Province	Shenzhen City	605.14	33.37	Private enterprise	0.03026	15.3761	0	0	0	0	43000000000	0.017003	22.2582	0.776329	0	0	1
36	36	2015	201536	2000000000	410000000	410000000	733	558019	95000000	0.001565	0	0	0	0	Real Estate Industry	RealEstateIndustry	6500000000	3800000000	0.584915	95000000	0.01465	23000000	85000000	0	14000000	21	0.020916	31.24	35.92	Private enterprise	14.364	Guangdong Province	Shenzhen City	679.68	35.92	Private enterprise	0.036905	9.81137	0	0	0	0	61000000000	0.007336	15.8027	0.824349	0	0	1
36	36	2016	201636	2000000000	2200000000	2200000000	811	2700000	1400000000	0.020704	0	0	0	0	Real Estate Industry	RealEstateIndustry	9700000000	5700000000	0.586168	1400000000	0.139128	50000000	100000000	0	5600000	22	0.184711	31.21	36.59	Private enterprise	14.3702	Guangdong Province	Shenzhen City	710.6	36.59	Private enterprise	0.138906	2.03488	0	0	0	0	65000000000	0.000934	4.47819	0.780372	0	0	1
36	36	2017	201736	2000000000	4000000000	4000000000	810	4900000	1400000000	0.015691	1	0	0	1	Real Estate Industry	RealEstateIndustry	8700000000	3600000000	0.417036	1400000000	0.157408	81000000	81000000	0	3800000	23	0.184152	31.21	38.26	Private enterprise	14.3702	Guangdong Province	Shenzhen City	738.24	38.26	Private enterprise	0.272818	1.16471	0	0	0	0	87000000000	0.006739	2.19517	0.748715	0	0	1
36	36	2018	201836	2000000000	3300000000	3300000000	835	4000000	1000000000	0.004782	1	0	0	1	Real Estate Industry	RealEstateIndustry	11000000000	5500000000	0.500599	1000000000	0.09466	110000000	89000000	0	-9600000	24	0.129998	33.21	41.68	Private enterprise	26.2724	Guangdong Province	Shenzhen City	678.3	41.68	Private enterprise	0.278628	1.00077	0	0	0	0	220000000000	0.008231	3.2667	0.795209	0	0	1
36	36	2019	201936	2000000000	3200000000	3200000000	793	4000000	890000000	0.003366	1	0	0	1	Real Estate Industry	RealEstateIndustry	12000000000	6500000000	0.534994	890000000	0.073384	110000000	80000000	0	5500000	25	0.101003	33.21	40.91	Private enterprise	17.873	Guangdong Province	Shenzhen City	607.58	40.91	Private enterprise	0.263468	1.03329	0	0	0	0	270000000000	0.008626	3.83195	0.803948	0	0	1
36	36	2020	202036	2000000000	2700000000	2700000000	806	3400000	770000000	0.005073	1	0	0	1	Real Estate Industry	RealEstateIndustry	11000000000	5000000000	0.462819	770000000	0.071274	81000000	70000000	0	-10000000	26	0.090398	33.21	38.19	Private enterprise	24.3903	Guangdong Province	Shenzhen City	639.41	38.19	Private enterprise	0.296155	1.18106	0	0	0	0	150000000000	0.006324	4.00895	0.768124	0	0	1
36	36	2021	202136	2000000000	1900000000	1900000000	749	2500000	530000000	0.006686	1	0	0	1	Real Estate Industry	RealEstateIndustry	9600000000	3600000000	0.372875	530000000	0.05503	96000000	75000000	0	-35000000	27	0.069858	33.21	39.52	Private enterprise	9.8889	Guangdong Province	Shenzhen City	629.72	39.52	Private enterprise	0.234451	1.64217	0	0	0	0	79000000000	0.00068	5.09376	0.728852	0	0	1
36	36	2022	202236	2000000000	2300000000	2300000000	773	3000000	600000000	-0.015649	1	0	0	1	Real Estate Industry	RealEstateIndustry	9200000000	3000000000	0.322254	600000000	0.064882	99000000	76000000	0	29000000	28	0.088531	28.21	39.81	Private enterprise	8.4001	Guangdong Province	Shenzhen City	636.87	39.81	Private enterprise	0.533307	0.902825	0	0	0	0	-38000000000	0.018655	3.94033	0.76286	0	0	1
37	37	2010	201037	2000000000	1600000000	1600000000	347	4600000	-120000000	-0.004668	0	0	0	0	Electricity, Heat, Gas, and Water Production and Supply Industry	ProductionandSupplyofElectricityandHeat	5300000000	3300000000	0.633932	-120000000	-0.023382	860504	96000000	0	130000000	16	0.005617	17.67	59.6	State-owned enterprise	12.9527	Guangdong Province	Shenzhen City	542	59.6	State-owned enterprise	1.65586	0.844319	0	0	0	0	26000000000	0.323645	3.29578	0.475676	0	1	0
37	37	2011	201137	2000000000	2400000000	2400000000	327	7400000	9000000	0.000311	0	0	0	0	Electricity, Heat, Gas, and Water Production and Supply Industry	ProductionandSupplyofElectricityandHeat	5500000000	3600000000	0.653787	9000000	0.001656	818301	98000000	0	200000000	17	0.041549	16.72	58.56	State-owned enterprise	12.2563	Guangdong Province	Shenzhen City	640.11	58.56	State-owned enterprise	2.85306	0.520816	0	0	0	0	29000000000	0.386884	2.2571	0.55827	0	1	0
37	37	2012	201237	2000000000	1300000000	1300000000	321	3900000	-240000000	-0.009309	0	0	0	0	Electricity, Heat, Gas, and Water Production and Supply Industry	ProductionandSupplyofElectricityandHeat	5500000000	3800000000	0.688802	-240000000	-0.04245	2300000	110000000	0	250000000	18	0.002785	16.72	57.92	State-owned enterprise	12.2563	Guangdong Province	Shenzhen City	553.52	57.92	State-owned enterprise	1.71019	0.964472	0	0	0	0	25000000000	0.730966	4.3748	0.597433	0	1	0
37	37	2013	201337	2000000000	1100000000	1100000000	314	3500000	73000000	0.00153	0	0	0	0	Electricity, Heat, Gas, and Water Production and Supply Industry	ProductionandSupplyofElectricityandHeat	5400000000	3600000000	0.669176	73000000	0.013488	2600000	100000000	0	240000000	19	0.06099	16.72	57.71	State-owned enterprise	12.2563	Guangdong Province	Shenzhen City	654.13	57.71	State-owned enterprise	1.2517	1.16065	0	0	0	0	48000000000	0.789217	4.89927	0.611552	0	1	0
37	37	2014	201437	2000000000	1200000000	1200000000	302	4100000	-420000000	-0.006113	0	0	0	0	Electricity, Heat, Gas, and Water Production and Supply Industry	ProductionandSupplyofElectricityandHeat	5100000000	3700000000	0.727446	-420000000	-0.083386	3100000	94000000	0	240000000	20	-0.034358	16.72	51.54	State-owned enterprise	12.2563	Guangdong Province	Shenzhen City	685.6	51.54	State-owned enterprise	1.35509	1.04101	0	0	0	0	69000000000	0.4074	4.09725	0.596489	0	1	0
37	37	2015	201537	2000000000	1300000000	1300000000	597	2300000	-830000000	-0.00962	0	0	0	0	Electricity, Heat, Gas, and Water Production and Supply Industry	ProductionandSupplyofElectricityandHeat	4600000000	4000000000	0.880147	-830000000	-0.181081	4000000	150000000	0	230000000	21	-0.130454	15.28	44.89	State-owned enterprise	6.52	Guangdong Province	Shenzhen City	0	44.89	State-owned enterprise	2.21919	0.500129	0	0	0	0	86000000000	0.301402	3.40505	0.598549	0	1	0
37	37	2016	201637	2000000000	1600000000	1600000000	562	2800000	1300000000	0.011632	0	0	0	0	Electricity, Heat, Gas, and Water Production and Supply Industry	ProductionandSupplyofElectricityandHeat	4400000000	2300000000	0.536181	1300000000	0.289836	5600000	110000000	0	170000000	22	0.381012	15.28	45.33	State-owned enterprise	6.52	Guangdong Province	Shenzhen City	0	45.33	State-owned enterprise	17.8833	0.051258	0	0	0	0	110000000000	0.105972	2.77221	0.607661	0	1	0
37	37	2017	201737	2000000000	2000000000	2000000000	519	3900000	377077	4.2e-06	0	0	0	0	Electricity, Heat, Gas, and Water Production and Supply Industry	ProductionandSupplyofElectricityandHeat	2900000000	860000000	0.298029	377077	0.000131	3000000	99000000	0	54000000	23	0.021667	15.28	45.07	State-owned enterprise	6.52	Guangdong Province	Shenzhen City	0	45.07	State-owned enterprise	24.0838	0.038047	0	0	0	0	89000000000	0.055407	1.40964	0.432148	0	1	0
37	37	2018	201837	2000000000	1900000000	1900000000	520	3600000	12000000	0.000198	0	0	0	0	Electricity, Heat, Gas, and Water Production and Supply Industry	ProductionandSupplyofElectricityandHeat	3300000000	1300000000	0.384122	12000000	0.003765	3700000	94000000	0	40000000	24	0.020578	15.28	44.69	State-owned enterprise	6.52	Guangdong Province	Shenzhen City	156.34	44.69	State-owned enterprise	14.0444	0.066187	0	0	0	0	63000000000	0.070257	1.75451	0.504034	0	1	0
37	37	2019	201937	2000000000	1200000000	1200000000	516	2400000	26000000	0.000255	0	0	0	0	Electricity, Heat, Gas, and Water Production and Supply Industry	ProductionandSupplyofElectricityandHeat	3200000000	1200000000	0.359328	26000000	0.007981	5600000	110000000	0	22000000	25	0.015868	15.28	48.12	State-owned enterprise	6.52	Guangdong Province	Shenzhen City	575.18	48.12	State-owned enterprise	8.5167	0.101986	0	0	0	0	100000000000	0.145717	2.63317	0.504343	0	1	0
37	37	2020	202037	2000000000	990000000	990000000	403	2400000	68000000	0.000487	0	0	0	0	Electricity, Heat, Gas, and Water Production and Supply Industry	ProductionandSupplyofElectricityandHeat	3000000000	930000000	0.308885	68000000	0.022485	5000000	110000000	8500000	-66658	26	0.022914	15.28	46.84	State-owned enterprise	6.52	Guangdong Province	Shenzhen City	658	46.84	State-owned enterprise	7.92578	0.101746	0	0	0	0	140000000000	0.08657	3.06604	0.640628	0	1	0
37	37	2021	202137	2000000000	760000000	760000000	392	1900000	-510000000	-0.003359	0	0	0	0	Electricity, Heat, Gas, and Water Production and Supply Industry	ProductionandSupplyofElectricityandHeat	2800000000	1200000000	0.434287	-510000000	-0.182581	928662	100000000	21000000	15000000	27	-0.176685	15.28	45.56	State-owned enterprise	6.52	Guangdong Province	Shenzhen City	638.82	45.56	State-owned enterprise	9.60736	0.116883	0	0	0	0	150000000000	0.097217	3.68475	0.683783	1	1	0
37	37	2022	202237	2000000000	690000000	690000000	382	1800000	-190000000	-0.003347	1	0	0	1	Electricity, Heat, Gas, and Water Production and Supply Industry	ProductionandSupplyofElectricityandHeat	2600000000	1200000000	0.465578	-190000000	-0.071185	375056	79000000	26000000	32000000	28	-0.058876	15.28	45.4	State-owned enterprise	6.52	Guangdong Province	Shenzhen City	681.77	45.4	State-owned enterprise	9.43581	0.122841	0	0	0	0	55000000000	0.195661	3.75412	0.609639	1	1	0
37	37	2023	202337	2000000000	590000000	590000000	284	2100000	-2000000	-1.8e-05	1	0	0	1	Electricity, Heat, Gas, and Water Production and Supply Industry	ProductionandSupplyofElectricityandHeat	2000000000	660000000	0.321344	-2000000	-0.000979	2800000	58000000	27000000	12000000	29	0.004672	15.28	45.1	State-owned enterprise	6.52	Guangdong Province	Shenzhen City	0	45.1	State-owned enterprise	6.74854	0.146085	0	0	2	2	110000000000	0.189859	3.4748	0.497412	0	1	0
38	38	2010	201038	2000000000	300000000	300000000	54	5600000	30000000	0.001315	0	0	0	0	Real Estate Industry	RealEstateIndustry	520000000	330000000	0.642323	30000000	0.05796	6600000	8200000	0	5600000	16	0.107833	38.71	76.36	Private enterprise	16.6442	Guangdong Province	Shenzhen City	534.09	76.36	Private enterprise	0.451496	1.53298	0	0	0	0	23000000000	0.066693	1.71859	0.997261	0	1	1
38	38	2013	201338	2000000000	170000000	170000000	73	2300000	2900000	7.4e-05	0	0	0	0	Real Estate Industry	RealEstateIndustry	680000000	480000000	0.703714	2900000	0.00427	2100000	10000000	0	1700000	19	0.0199	44.79	73.63	Private enterprise	19.2584	Guangdong Province	Shenzhen City	701.31	73.63	Private enterprise	0.1998	3.65466	0	0	0	0	39000000000	0.006887	4.04259	0.990946	0	1	1
38	38	2015	201538	2000000000	310000000	310000000	81	3800000	8100000	0.000133	4	3	1	0	Real Estate Industry	RealEstateIndustry	740000000	590000000	0.792083	8100000	0.010825	4200000	20000000	0	-80745.5	21	0.023288	44.79	70.15	Private enterprise	19.2584	Guangdong Province	Shenzhen City	687.94	70.15	Private enterprise	0.385996	1.9677	0	0	0	0	61000000000	0.001964	2.43845	0.987049	1	1	1
38	38	2016	201638	2000000000	1000000000	1000000000	290	3500000	240000000	0.00368	10	7	2	1	Real Estate Industry	RealEstateIndustry	6400000000	1300000000	0.200153	240000000	0.037612	20000000	70000000	0	-7300000	22	0.046934	21.42	79.98	Private enterprise	0	Guangdong Province	Shenzhen City	595.59	79.98	Private enterprise	1.03482	0.579061	0	0	0	0	65000000000	0.441978	6.21225	0.552975	0	1	1
38	38	2017	201738	2000000000	1500000000	1500000000	244	6200000	360000000	0.004097	16	9	3	4	Real Estate Industry	RealEstateIndustry	5800000000	380000000	0.06498	360000000	0.06209	20000000	66000000	0	-38000000	23	0.071127	21.42	79	Private enterprise	0	Guangdong Province	Shenzhen City	708.93	79	Private enterprise	12253.3	5.4e-05	1	0	0	0	87000000000	0.449946	3.82154	0.564432	1	1	1
38	38	2018	201838	2000000000	2600000000	2600000000	246	10000000	-2600000000	-0.011838	24	14	4	6	Real Estate Industry	RealEstateIndustry	3000000000	400000000	0.133376	-2600000000	-0.841409	26000000	63000000	7700000	-51000000	24	-0.850639	21.42	76.73	Private enterprise	0.021	Guangdong Province	Shenzhen City	347.95	76.73	Private enterprise	21.1782	0.043693	0	0	0	0	220000000000	0.216262	1.18077	0.867493	0	1	1
38	38	2019	201938	2000000000	1800000000	1800000000	104	18000000	120000000	0.000468	26	16	4	6	Real Estate Industry	RealEstateIndustry	2900000000	160000000	0.055956	120000000	0.042475	18000000	55000000	2000000	-26000000	25	0.041361	21.42	71.92	Private enterprise	2.0455	Guangdong Province	Shenzhen City	560.72	71.92	Private enterprise	26.3011	0.03491	0	0	0	0	270000000000	0.163738	1.58987	0.64855	0	1	1
38	38	2020	202038	2000000000	2100000000	2100000000	147	14000000	79000000	0.000521	28	18	4	6	Real Estate Industry	RealEstateIndustry	3200000000	330000000	0.102017	79000000	0.02453	13000000	41000000	3600000	-12000000	26	0.027653	21.42	70.19	Private enterprise	0.1755	Guangdong Province	Shenzhen City	495.9	70.19	Private enterprise	12.8636	0.070884	0	0	0	0	150000000000	0.205931	1.52025	0.53968	0	1	1
38	38	2021	202138	2000000000	2300000000	2300000000	394	5700000	-690000000	-0.008717	29	19	4	6	Real Estate Industry	RealEstateIndustry	2900000000	660000000	0.228375	-690000000	-0.237097	54000000	52000000	7700000	-9900000	27	-0.235288	21.42	70.19	Private enterprise	5.9171	Guangdong Province	Shenzhen City	0	70.19	Private enterprise	55.9318	0.015891	0	0	0	0	79000000000	0.062727	1.28398	0.355271	0	1	1
39	39	2010	201039	2000000000	52000000000	52000000000	63354	817128	2900000000	4.88358	0	0	0	0	Manufacturing Industry	MetalProductsManufacturing	54000000000	35000000000	0.645179	2900000000	0.052666	1300000000	2700000000	0	670000000	18	0.080257	25	54.37	State-owned enterprise	27.8448	Guangdong Province	Shenzhen City	887.99	54.37	State-owned enterprise	3.24781	0.259304	0	0	0	0	580000000	0.157043	1.04563	0.624258	1	1	0
39	39	2011	201139	2000000000	64000000000	64000000000	64530	993725	3700000000	5.55683	0	0	0	0	Manufacturing Industry	MetalProductsManufacturing	64000000000	43000000000	0.664184	3700000000	0.05685	1900000000	3800000000	0	780000000	19	0.090215	25.54	54.64	State-owned enterprise	28.1782	Guangdong Province	Shenzhen City	824.68	54.64	State-owned enterprise	3.37623	0.241222	0	0	0	0	660000000	0.126484	1.00369	0.632783	1	1	0
39	39	2012	201239	2000000000	54000000000	54000000000	58535	928232	1900000000	2.31827	0	0	0	0	Manufacturing Industry	MetalProductsManufacturing	63000000000	41000000000	0.648892	1900000000	0.030645	1800000000	3700000000	0	520000000	20	0.054482	53.73	73.12	State-owned enterprise	11.5517	Guangdong Province	Shenzhen City	913.6	73.12	State-owned enterprise	2.47308	0.331923	0	0	0	0	830000000	0.151618	1.15935	0.608743	1	1	0
39	39	2013	201339	2000000000	58000000000	58000000000	57686	1000000	2600000000	4.26366	0	0	0	0	Manufacturing Industry	MetalProductsManufacturing	73000000000	48000000000	0.662616	2600000000	0.036285	1800000000	4000000000	0	440000000	21	0.055115	53.73	74.31	State-owned enterprise	11.4675	Guangdong Province	Shenzhen City	772.51	74.31	State-owned enterprise	3.02259	0.27578	0	0	0	0	620000000	0.173937	1.25454	0.567042	1	1	0
39	39	2014	201439	2000000000	70000000000	70000000000	61390	1100000	3000000000	4.10295	0	0	0	0	Manufacturing Industry	MetalProductsManufacturing	88000000000	60000000000	0.689185	3000000000	0.034564	2300000000	4700000000	0	520000000	22	0.046591	53.52	72.29	State-owned enterprise	11.5447	Guangdong Province	Shenzhen City	813.88	72.29	State-owned enterprise	3.5037	0.239378	0	0	0	0	740000000	0.163841	1.25268	0.514629	1	1	0
39	39	2015	201539	2000000000	59000000000	59000000000	57477	1000000	2300000000	2.56048	4	0	4	0	Manufacturing Industry	MetalProductsManufacturing	110000000000	71000000000	0.667536	2300000000	0.02128	2600000000	4100000000	0	630000000	23	0.035913	48.03	77.6	State-owned enterprise	10.3329	Guangdong Province	Shenzhen City	614.84	77.6	State-owned enterprise	2.92881	0.279738	0	0	0	0	890000000	0.181765	1.81923	0.407728	1	1	0
39	39	2016	201639	2000000000	51000000000	51000000000	51299	996348	730000000	0.699547	8	0	8	0	Manufacturing Industry	MetalProductsManufacturing	130000000000	85000000000	0.685954	730000000	0.005898	2200000000	4200000000	0	720000000	24	0.019429	55.44	78.24	State-owned enterprise	24.9715	Guangdong Province	Shenzhen City	526.34	78.24	State-owned enterprise	2.38272	0.340617	0	0	0	0	1100000000	0.225508	2.43809	0.428136	1	1	0
39	39	2017	201739	2000000000	76000000000	76000000000	50689	1500000	3200000000	3.85828	11	0	11	0	Manufacturing Industry	MetalProductsManufacturing	130000000000	87000000000	0.668943	3200000000	0.024183	2900000000	5500000000	0	1400000000	25	0.044834	58.02	78.33	State-owned enterprise	13.8608	Guangdong Province	Shenzhen City	697.18	78.33	State-owned enterprise	3.23459	0.252403	1	0	0	0	820000000	0.214898	1.71172	0.451761	1	1	0
39	39	2018	201839	2000000000	93000000000	93000000000	51253	1800000	4100000000	1.27484	23	2	21	0	Manufacturing Industry	MetalProductsManufacturing	160000000000	110000000000	0.670181	4100000000	0.025606	1700000000	5200000000	990000000	1200000000	26	0.04936	58	77.97	State-owned enterprise	13.8547	Guangdong Province	Shenzhen City	675.91	77.97	State-owned enterprise	2.91149	0.292364	1	0	0	0	3200000000	0.191405	1.69934	0.515489	1	1	0
39	39	2019	201939	2000000000	86000000000	86000000000	49715	1700000	2500000000	0.198237	37	3	34	0	Manufacturing Industry	MetalProductsManufacturing	170000000000	120000000000	0.680212	2500000000	0.014585	2300000000	5200000000	1400000000	1300000000	27	0.040033	58.12	78.06	State-owned enterprise	13.8425	Guangdong Province	Shenzhen City	538.58	78.06	State-owned enterprise	1.77607	0.481292	1	0	0	0	13000000000	0.214355	2.00556	0.523063	1	1	0
39	39	2020	202039	2000000000	94000000000	94000000000	51100	1800000	6000000000	0.502424	37	3	34	0	Manufacturing Industry	MetalProductsManufacturing	150000000000	92000000000	0.631672	6000000000	0.041117	2000000000	4900000000	1600000000	2100000000	28	0.064201	58.2	79.87	State-owned enterprise	0	Guangdong Province	Shenzhen City	749.69	79.87	State-owned enterprise	5.21678	0.164319	0	0	0	0	12000000000	0.197918	1.55281	0.45921	0	1	0
39	39	2021	202139	2000000000	160000000000	160000000000	51746	3200000	8400000000	0.318258	41	3	37	1	Manufacturing Industry	MetalProductsManufacturing	150000000000	97000000000	0.630773	8400000000	0.054177	2800000000	5800000000	2300000000	1500000000	29	0.095918	59.31	77.37	State-owned enterprise	0	Guangdong Province	Shenzhen City	854.82	77.37	State-owned enterprise	6.76388	0.121183	2	0	0	0	26000000000	0.155723	0.942738	0.527839	1	1	0
39	39	2022	202239	2000000000	140000000000	140000000000	51543	2700000	4600000000	0.169104	55	5	48	2	Manufacturing Industry	MetalProductsManufacturing	42000000000	14000000000	0.32975	4600000000	0.109925	2500000000	7000000000	2500000000	-24000000	30	0.047391	59.17	74.83	State-owned enterprise	0	Guangdong Province	Shenzhen City	688.75	74.83	State-owned enterprise	6.54128	0.129518	1	0	0	0	27000000000	0.157462	1.03083	0.527651	1	1	0
39	39	2023	202339	2000000000	130000000000	130000000000	50632	2500000	1900000000	0.082098	55	5	48	2	Manufacturing Industry	MetalProductsManufacturing	160000000000	97000000000	0.600463	1900000000	0.011519	2800000000	6500000000	2400000000	1500000000	31	0.026835	58.14	74.33	State-owned enterprise	0	Guangdong Province	Shenzhen City	0	74.33	State-owned enterprise	5.74017	0.150224	0	0	0	0	23000000000	0.17956	1.26566	0.546725	0	1	0
40	40	2010	201040	2000000000	780000000	780000000	2956	262927	92000000	0.003494	0	0	0	0	Electricity, Heat, Gas, and Water Production and Supply Industry	ProductionandSupplyofElectricityandHeat	2300000000	1400000000	0.613091	92000000	0.04046	21000000	110000000	0	23000000	16	0.066361	19.8	37.56	State-owned enterprise	5.706	Guangdong Province	Shenzhen City	519.74	37.56	State-owned enterprise	0.717467	0.82116	0	0	0	0	26000000000	0.005477	2.93796	0.621204	0	1	0
40	40	2011	201140	2000000000	820000000	820000000	685	1200000	140000000	0.004838	0	0	0	0	Electricity, Heat, Gas, and Water Production and Supply Industry	ProductionandSupplyofElectricityandHeat	1900000000	900000000	0.477982	140000000	0.0744	6400000	73000000	0	1700000	17	0.120967	19.8	37.99	Private enterprise	7.0694	Guangdong Province	Shenzhen City	708.36	37.99	Private enterprise	0.593346	1.11607	0	0	0	0	29000000000	0.00564	2.31002	0.696632	0	1	0
40	40	2012	201240	2000000000	860000000	860000000	934	921720	190000000	0.007689	0	0	0	0	Electricity, Heat, Gas, and Water Production and Supply Industry	ProductionandSupplyofElectricityandHeat	2900000000	1700000000	0.593918	190000000	0.067669	22000000	79000000	0	7900000	18	0.097661	19.8	38.03	Private enterprise	10.3853	Guangdong Province	Shenzhen City	575.13	38.03	Private enterprise	0.18656	2.37799	0	0	0	0	25000000000	0.011633	3.33186	0.830873	0	1	0
40	40	2013	201340	2000000000	820000000	820000000	1048	777777	100000000	0.002145	0	0	0	0	Electricity, Heat, Gas, and Water Production and Supply Industry	ProductionandSupplyofElectricityandHeat	4000000000	2700000000	0.683762	100000000	0.025972	48000000	82000000	0	20000000	19	0.047486	19.8	41.82	Private enterprise	9.8967	Guangdong Province	Shenzhen City	606.96	41.82	Private enterprise	0.151204	3.81057	0	0	0	0	48000000000	0.006911	4.85894	0.909746	0	1	0
40	40	2014	201440	2000000000	1000000000	1000000000	1086	954451	53000000	0.000771	0	0	0	0	Electricity, Heat, Gas, and Water Production and Supply Industry	ProductionandSupplyofElectricityandHeat	4300000000	3000000000	0.702902	53000000	0.012453	57000000	79000000	0	45000000	20	0.032532	19.8	45.58	Private enterprise	9.8967	Guangdong Province	Shenzhen City	610.9	45.58	Private enterprise	0.220825	3.0261	0	0	0	0	69000000000	0.0611	4.11932	0.927128	0	1	0
40	40	2015	201540	2000000000	1700000000	1700000000	1600	1000000	62000000	0.00072	0	0	0	0	Electricity, Heat, Gas, and Water Production and Supply Industry	ProductionandSupplyofElectricityandHeat	6800000000	5400000000	0.804167	62000000	0.009166	70000000	97000000	0	57000000	21	0.023449	29.88	40.38	Private enterprise	15.94	Guangdong Province	Shenzhen City	699.35	40.38	Private enterprise	0.330072	2.0249	0	0	0	0	86000000000	0.007735	4.06363	0.939407	0	1	0
40	40	2016	201640	2000000000	3800000000	3800000000	1735	2200000	180000000	0.001613	0	0	0	0	Electricity, Heat, Gas, and Water Production and Supply Industry	ProductionandSupplyofElectricityandHeat	17000000000	6300000000	0.365806	180000000	0.010142	50000000	160000000	0	140000000	22	0.021333	30.98	75.38	Private enterprise	16.6268	Guangdong Province	Shenzhen City	684.55	75.38	Private enterprise	1.14006	0.73154	0	0	0	0	110000000000	0.28262	4.58141	0.759459	1	1	0
40	40	2017	201740	2000000000	8100000000	8100000000	2881	2800000	540000000	0.006071	0	0	0	0	Electricity, Heat, Gas, and Water Production and Supply Industry	ProductionandSupplyofElectricityandHeat	29000000000	17000000000	0.600067	540000000	0.018681	110000000	330000000	0	210000000	23	0.027038	30.98	73.89	Private enterprise	7.7767	Guangdong Province	Shenzhen City	679.18	73.89	Private enterprise	5.22577	0.160059	0	0	0	0	89000000000	0.312274	3.55472	0.713465	1	1	0
40	40	2018	201840	2000000000	8700000000	8700000000	2265	3800000	1100000000	0.017922	0	0	0	0	Electricity, Heat, Gas, and Water Production and Supply Industry	ProductionandSupplyofElectricityandHeat	34000000000	20000000000	0.576703	1100000000	0.032723	19000000	320000000	51000000	510000000	24	0.054843	38.99	65.23	Private enterprise	9.7873	Guangdong Province	Shenzhen City	711.41	65.23	Private enterprise	2.16303	0.397061	0	0	0	0	63000000000	0.38007	3.96748	0.620723	1	1	0
40	40	2019	201940	2000000000	6800000000	6800000000	842	8100000	-960000000	-0.009482	0	0	0	0	Electricity, Heat, Gas, and Water Production and Supply Industry	ProductionandSupplyofElectricityandHeat	31000000000	17000000000	0.563673	-960000000	-0.030888	15000000	270000000	35000000	610000000	25	-0.009373	39.04	49.96	Private enterprise	9.8	Guangdong Province	Shenzhen City	530.03	49.96	Private enterprise	2.38908	0.364729	0	0	0	0	100000000000	0.438762	4.55309	0.551284	1	1	0
40	40	2020	202040	2000000000	3500000000	3500000000	572	6100000	-1000000000	-0.007459	2	0	2	0	Electricity, Heat, Gas, and Water Production and Supply Industry	ProductionandSupplyofElectricityandHeat	26000000000	14000000000	0.534554	-1000000000	-0.039731	9300000	170000000	26000000	640000000	26	-0.015841	39.04	45.76	Private enterprise	9.7999	Guangdong Province	Shenzhen City	424.21	45.76	Private enterprise	31.2846	0.027781	0	0	0	0	140000000000	0.836458	7.54766	0.491348	1	1	0
40	40	2021	202140	2000000000	3900000000	3900000000	425	9100000	-600000000	-0.003981	2	0	2	0	Electricity, Heat, Gas, and Water Production and Supply Industry	ProductionandSupplyofElectricityandHeat	26000000000	15000000000	0.557142	-600000000	-0.023084	9700000	170000000	37000000	620000000	27	0.002162	39.04	44.3	Private enterprise	9.8	Guangdong Province	Shenzhen City	488.35	44.3	Private enterprise	37.387	0.022151	0	0	0	0	150000000000	0.846867	6.74614	0.489524	1	1	0
40	40	2022	202240	2000000000	3000000000	3000000000	442	6900000	-310000000	-0.005568	2	0	2	0	Electricity, Heat, Gas, and Water Production and Supply Industry	ProductionandSupplyofElectricityandHeat	25000000000	14000000000	0.557906	-310000000	-0.012115	8300000	110000000	26000000	570000000	28	0.011185	39.04	44.47	Private enterprise	9.8	Guangdong Province	Shenzhen City	497.2	44.47	Private enterprise	28.1622	0.029609	0	0	0	0	55000000000	1.15904	8.38993	0.494833	0	1	0
42	42	2010	201042	2000000000	1400000000	1400000000	1260	1100000	360000000	0.01586	0	0	0	0	Real Estate Industry	RealEstateIndustry	6800000000	4400000000	0.648746	360000000	0.053318	40000000	130000000	0	41000000	16	0.074098	29.75	69.19	State-owned enterprise	0	Guangdong Province	Shenzhen City	686.96	69.19	State-owned enterprise	0.187217	2.47554	0	0	0	0	23000000000	0.013092	4.6913	0.833848	0	1	1
42	42	2011	201142	2000000000	1900000000	1900000000	1115	1700000	320000000	0.010624	0	0	0	0	Real Estate Industry	RealEstateIndustry	7100000000	4600000000	0.646232	320000000	0.044643	71000000	130000000	0	53000000	17	0.068434	29.75	75.4	State-owned enterprise	0	Guangdong Province	Shenzhen City	712.14	75.4	State-owned enterprise	0.225467	2.12968	0	0	0	0	30000000000	0.006591	3.72893	0.857141	0	1	1
42	42	2012	201242	2000000000	2700000000	2700000000	1123	2400000	410000000	0.011216	0	0	0	0	Real Estate Industry	RealEstateIndustry	7500000000	4600000000	0.613915	410000000	0.054795	69000000	140000000	0	89000000	18	0.087348	29.75	79.12	State-owned enterprise	0	Guangdong Province	Shenzhen City	703.54	79.12	State-owned enterprise	0.307733	1.64208	0	0	0	0	37000000000	0.002933	2.78576	0.854428	0	1	1
42	42	2013	201342	2000000000	2200000000	2200000000	1150	1900000	410000000	0.010306	0	0	0	0	Real Estate Industry	RealEstateIndustry	8000000000	4900000000	0.616542	410000000	0.050699	76000000	170000000	0	59000000	19	0.08058	28.49	77.32	Foreign-funded enterprise	2.4395	Guangdong Province	Shenzhen City	508.34	77.32	Foreign-funded enterprise	0.206037	2.49927	0	0	0	0	39000000000	0.003893	3.6142	0.88206	0	1	1
42	42	2014	201442	2000000000	3000000000	3000000000	1217	2500000	310000000	0.007087	0	0	0	0	Real Estate Industry	RealEstateIndustry	16000000000	13000000000	0.796201	310000000	0.01887	150000000	160000000	0	100000000	20	0.036683	28.83	70.01	Foreign-funded enterprise	2.4686	Guangdong Province	Shenzhen City	667.68	70.01	Foreign-funded enterprise	0.128847	4.44645	0	0	0	0	43000000000	0.0037	5.34039	0.932212	0	1	1
42	42	2015	201542	2000000000	5000000000	5000000000	1668	3000000	400000000	0.006607	0	0	0	0	Real Estate Industry	RealEstateIndustry	25000000000	19000000000	0.771898	400000000	0.01624	240000000	240000000	0	220000000	21	0.034171	47.35	68.3	Foreign-funded enterprise	4.0543	Guangdong Province	Shenzhen City	617.9	68.3	Foreign-funded enterprise	0.185615	3.23931	0	0	0	0	61000000000	0.016104	4.87762	0.829206	0	1	1
42	42	2016	201642	2000000000	8100000000	8100000000	2078	3900000	220000000	0.00339	0	0	0	0	Real Estate Industry	RealEstateIndustry	29000000000	23000000000	0.799012	220000000	0.007597	290000000	310000000	0	340000000	22	0.029554	47.37	73.55	Foreign-funded enterprise	4.0561	Guangdong Province	Shenzhen City	662.17	73.55	Foreign-funded enterprise	0.321889	2.1991	0	0	0	0	65000000000	0.011393	3.59321	0.85155	0	1	1
42	42	2017	201742	2000000000	8700000000	8700000000	2314	3700000	610000000	0.006962	0	0	0	0	Real Estate Industry	RealEstateIndustry	44000000000	37000000000	0.842186	610000000	0.013959	210000000	350000000	0	440000000	23	0.032908	47.37	73.91	Foreign-funded enterprise	4.512	Guangdong Province	Shenzhen City	668.99	73.91	Foreign-funded enterprise	0.195016	3.26746	0	0	0	0	87000000000	0.011436	5.04029	0.865393	0	1	1
42	42	2018	201842	2000000000	7900000000	7900000000	2543	3100000	410000000	0.001924	0	0	0	0	Real Estate Industry	RealEstateIndustry	46000000000	38000000000	0.833525	410000000	0.009011	240000000	460000000	0	590000000	24	0.033019	49.37	76.1	Foreign-funded enterprise	4.7025	Guangdong Province	Shenzhen City	564.38	76.1	Foreign-funded enterprise	0.162996	3.24664	0	0	0	0	220000000000	0.014471	5.79829	0.877357	0	1	1
42	42	2019	201942	2000000000	7200000000	7200000000	2639	2700000	670000000	0.002545	0	0	0	0	Real Estate Industry	RealEstateIndustry	45000000000	37000000000	0.822497	670000000	0.014921	410000000	520000000	0	460000000	25	0.038439	49.77	73.53	Foreign-funded enterprise	4.7406	Guangdong Province	Shenzhen City	660.99	73.53	Foreign-funded enterprise	0.133057	4.512	0	0	0	0	270000000000	0.016241	6.25821	0.874891	0	1	1
42	42	2020	202042	2000000000	11000000000	11000000000	2489	4300000	160000000	0.00105	0	0	0	0	Real Estate Industry	RealEstateIndustry	44000000000	36000000000	0.815569	160000000	0.003599	440000000	350000000	0	480000000	26	0.024163	52.62	76.5	Foreign-funded enterprise	4.5056	Guangdong Province	Shenzhen City	585.51	76.5	Foreign-funded enterprise	0.251999	2.88692	0	0	0	0	150000000000	0.011342	4.15478	0.879257	0	1	1
42	42	2021	202142	2000000000	8700000000	8700000000	2609	3300000	65000000	0.000828	0	0	0	0	Real Estate Industry	RealEstateIndustry	41000000000	33000000000	0.801428	65000000	0.001577	260000000	350000000	15000000	370000000	27	0.012489	33.07	77.64	Foreign-funded enterprise	3.5647	Guangdong Province	Shenzhen City	592.71	77.64	Foreign-funded enterprise	0.214587	3.28342	0	0	0	0	79000000000	0.021188	4.7761	0.86935	1	1	1
42	42	2022	202242	2000000000	7100000000	7100000000	2699	2600000	9000000	-0.000235	0	0	0	0	Real Estate Industry	RealEstateIndustry	37000000000	28000000000	0.77605	9000000	0.000245	260000000	270000000	9400000	440000000	28	0.025386	52.63	73.56	Foreign-funded enterprise	1.9736	Guangdong Province	Shenzhen City	620.95	73.56	Foreign-funded enterprise	0.174322	3.68276	0	0	1	3	-38000000000	0.024411	5.17957	0.844207	0	1	1
43	43	2010	201043	2000000000	3900000000	3900000000	11019	355690	300000000	0.012946	0	0	0	0	Real Estate Industry	RealEstateIndustry	7900000000	5600000000	0.70257	300000000	0.037209	260000000	220000000	0	70000000	16	0.063686	22.35	61.04	State-owned enterprise	22.5647	Guangdong Province	Shenzhen City	711.17	61.04	State-owned enterprise	0.738109	0.932492	0	0	0	0	23000000000	0.063338	2.02645	0.789591	0	1	1
43	43	2011	201143	2000000000	3700000000	3700000000	11751	315371	500000000	0.016673	0	0	0	0	Real Estate Industry	RealEstateIndustry	11000000000	7700000000	0.693301	500000000	0.045177	210000000	240000000	0	69000000	17	0.071471	22.35	63.08	State-owned enterprise	24.5536	Guangdong Province	Shenzhen City	707.85	63.08	State-owned enterprise	0.440514	1.42166	0	0	0	0	30000000000	0.080787	2.9912	0.70434	0	1	1
43	43	2012	201243	2000000000	4200000000	4200000000	13902	301059	440000000	0.011859	0	0	0	0	Real Estate Industry	RealEstateIndustry	14000000000	10000000000	0.720261	440000000	0.030188	140000000	250000000	0	230000000	18	0.062921	22.35	55.51	State-owned enterprise	11.6174	Guangdong Province	Shenzhen City	722.85	55.51	State-owned enterprise	0.442194	1.54729	0	0	0	0	37000000000	0.090776	3.44684	0.675515	1	1	1
43	43	2013	201343	2000000000	6200000000	6200000000	14998	415027	500000000	0.012693	0	0	0	0	Real Estate Industry	RealEstateIndustry	18000000000	14000000000	0.767877	500000000	0.028187	170000000	290000000	0	270000000	19	0.057149	22.35	55.86	State-owned enterprise	22.2858	Guangdong Province	Shenzhen City	708.04	55.86	State-owned enterprise	0.483458	1.44434	0	0	0	0	39000000000	0.072366	2.84647	0.717878	0	1	1
43	43	2014	201443	2000000000	6200000000	6200000000	17037	365454	480000000	0.011122	0	0	0	0	Real Estate Industry	RealEstateIndustry	20000000000	16000000000	0.79297	480000000	0.023901	190000000	380000000	0	330000000	20	0.050399	22.35	59.42	State-owned enterprise	22.2858	Guangdong Province	Shenzhen City	657.76	59.42	State-owned enterprise	0.409353	1.77656	0	0	0	0	43000000000	0.05849	3.22319	0.720453	0	1	1
43	43	2015	201543	2000000000	5500000000	5500000000	18789	293723	370000000	0.006126	1	1	0	0	Real Estate Industry	RealEstateIndustry	23000000000	18000000000	0.794793	370000000	0.016202	200000000	340000000	0	370000000	21	0.042786	22.35	54.96	State-owned enterprise	22.312	Guangdong Province	Shenzhen City	665.57	54.96	State-owned enterprise	0.393945	1.92442	0	0	0	0	61000000000	0.072898	4.14604	0.596198	0	1	1
43	43	2016	201643	2000000000	6300000000	6300000000	21239	297693	140000000	0.002101	2	2	0	0	Real Estate Industry	RealEstateIndustry	22000000000	17000000000	0.78246	140000000	0.006318	320000000	340000000	0	440000000	22	0.034049	22.35	54.91	State-owned enterprise	22.312	Guangdong Province	Shenzhen City	613.99	54.91	State-owned enterprise	0.792439	1.00724	0	0	0	0	65000000000	0.088644	3.43733	0.572504	1	1	1
43	43	2017	201743	2000000000	5900000000	5900000000	19513	302029	-35000000	-0.000397	2	2	0	0	Real Estate Industry	RealEstateIndustry	19000000000	15000000000	0.759415	-35000000	-0.001817	140000000	430000000	0	370000000	23	0.033201	22.35	55.06	State-owned enterprise	19.5985	Guangdong Province	Shenzhen City	600.12	55.06	State-owned enterprise	0.905302	0.870109	0	0	0	0	87000000000	0.086689	3.24325	0.580792	0	1	1
43	43	2018	201843	2000000000	6700000000	6700000000	19886	334690	820000000	0.003821	2	2	0	0	Real Estate Industry	RealEstateIndustry	13000000000	8400000000	0.630899	820000000	0.062255	110000000	380000000	15000000	280000000	24	0.113712	22.35	54.25	State-owned enterprise	19.5985	Guangdong Province	Shenzhen City	633.42	54.25	State-owned enterprise	3.00671	0.267267	0	0	0	0	220000000000	0.090973	1.98863	0.39381	0	1	1
45	45	2010	201045	2000000000	640000000	640000000	890	716631	41000000	0.068896	0	0	0	0	Wholesale and Retail Trade	WholesaleIndustry	1700000000	310000000	0.186933	41000000	0.024591	7900000	72000000	0	2700000	16	0.03058	54.27	73.16	State-owned enterprise	0	Guangdong Province	Shenzhen City	678.09	73.16	State-owned enterprise	8.65367	0.09562	0	0	0	0	590000000	0.075491	2.59551	0.589741	1	1	1
45	45	2011	201145	2000000000	710000000	710000000	808	882294	49000000	0.050936	0	0	0	0	Wholesale and Retail Trade	WholesaleIndustry	1800000000	440000000	0.242557	49000000	0.027052	8200000	75000000	0	-7300000	17	0.029714	54.26	63.83	State-owned enterprise	0	Guangdong Province	Shenzhen City	677.94	63.83	State-owned enterprise	8.26013	0.100402	1	0	0	0	960000000	0.079913	2.53646	0.354829	1	1	1
45	45	2012	201245	2000000000	850000000	850000000	1227	688765	-81000000	-0.005781	0	0	0	0	Wholesale and Retail Trade	WholesaleIndustry	1900000000	580000000	0.307152	-81000000	-0.043064	8600000	120000000	0	-389710	18	-0.052136	54.26	61.02	State-owned enterprise	0	Guangdong Province	Shenzhen City	551.51	61.02	State-owned enterprise	5.64764	0.169513	1	0	0	0	14000000000	0.119441	2.22533	0.298053	0	1	1
45	45	2013	201345	2000000000	1100000000	1100000000	1475	766847	47000000	0.0051	0	0	0	0	Wholesale and Retail Trade	WholesaleIndustry	2900000000	550000000	0.194236	47000000	0.016559	11000000	140000000	0	-27000000	19	0.026186	46.21	71.95	State-owned enterprise	0	Guangdong Province	Shenzhen City	731.06	71.95	State-owned enterprise	5.33798	0.180188	1	0	0	0	9300000000	0.122379	2.52123	0.553381	1	1	1
45	45	2014	201445	2000000000	1200000000	1200000000	1465	826589	-110000000	-0.009024	0	0	0	0	Wholesale and Retail Trade	WholesaleIndustry	2800000000	630000000	0.221956	-110000000	-0.040241	14000000	120000000	0	-30000000	20	-0.032752	46.21	54.39	State-owned enterprise	0	Guangdong Province	Shenzhen City	595.47	54.39	State-owned enterprise	5.00628	0.190477	1	0	0	0	13000000000	0.128926	2.33104	0.571862	0	1	1
45	45	2015	201545	2000000000	1200000000	1200000000	1279	959145	8500000	0.000732	0	0	0	0	Wholesale and Retail Trade	WholesaleIndustry	3000000000	790000000	0.267673	8500000	0.002862	12000000	100000000	0	-24000000	21	0.006299	46.21	57.09	State-owned enterprise	0	Guangdong Province	Shenzhen City	701.9	57.09	State-owned enterprise	3.70014	0.251702	1	0	0	0	12000000000	0.148985	2.42054	0.626235	0	1	1
45	45	2016	201645	2000000000	1200000000	1200000000	1256	953981	-87000000	-0.022836	0	0	0	0	Wholesale and Retail Trade	WholesaleIndustry	4100000000	680000000	0.164936	-87000000	-0.021184	10000000	110000000	0	-1700000	22	-0.019338	46.21	53.36	State-owned enterprise	0	Guangdong Province	Shenzhen City	580.32	53.36	State-owned enterprise	3.98111	0.236498	1	0	0	0	3800000000	0.183794	3.43814	0.72534	1	1	1
45	45	2017	201745	2000000000	1500000000	1500000000	1335	1100000	74000000	0.00356	0	0	0	0	Wholesale and Retail Trade	WholesaleIndustry	4200000000	670000000	0.160336	74000000	0.017556	9900000	110000000	0	-31000000	23	0.012815	45.78	52.08	State-owned enterprise	0	Guangdong Province	Shenzhen City	692.08	52.08	State-owned enterprise	4.71528	0.186789	0	0	0	0	21000000000	0.130462	2.84352	0.683662	0	1	1
45	45	2018	201845	2000000000	1300000000	1300000000	1337	951651	-62000000	-0.002435	0	0	0	0	Wholesale and Retail Trade	WholesaleIndustry	4600000000	1200000000	0.251066	-62000000	-0.013488	9600000	89000000	42000000	-971661	24	-0.011776	45.78	52.14	State-owned enterprise	0	Guangdong Province	Shenzhen City	620.49	52.14	State-owned enterprise	2.59748	0.345621	0	0	0	0	26000000000	0.415335	3.63043	0.648278	0	1	1
45	45	2019	201945	2000000000	2200000000	2200000000	1338	1600000	-19000000	-0.000501	0	0	0	0	Wholesale and Retail Trade	WholesaleIndustry	4500000000	680000000	0.149354	-19000000	-0.004089	21000000	97000000	53000000	16000000	25	0.005604	45.96	52.31	State-owned enterprise	0	Guangdong Province	Shenzhen City	687.04	52.31	State-owned enterprise	5.03805	0.181503	0	0	0	0	37000000000	0.169274	2.09963	0.491388	1	1	1
45	45	2020	202045	2000000000	2100000000	2100000000	1369	1500000	43000000	0.001627	0	0	0	0	Wholesale and Retail Trade	WholesaleIndustry	5000000000	1100000000	0.215358	43000000	0.008753	29000000	110000000	67000000	8300000	26	0.012071	46.1	52.73	State-owned enterprise	0	Guangdong Province	Shenzhen City	649.76	52.73	State-owned enterprise	3.77313	0.228002	0	0	0	0	27000000000	0.259516	2.35639	0.444784	0	1	1
45	45	2021	202145	2000000000	2300000000	2300000000	1631	1400000	75000000	0.002225	0	0	0	0	Wholesale and Retail Trade	WholesaleIndustry	3200000000	190000000	0.061311	75000000	0.023647	38000000	120000000	100000000	-130344	27	0.015451	46.21	54.38	State-owned enterprise	0	Guangdong Province	Shenzhen City	673.79	54.38	State-owned enterprise	2.50421	0.324099	0	0	0	0	34000000000	0.209264	2.42947	0.448549	0	1	1
45	45	2022	202245	2000000000	2800000000	2800000000	1575	1800000	110000000	0.002244	0	0	0	0	Wholesale and Retail Trade	WholesaleIndustry	5600000000	1600000000	0.282367	110000000	0.019902	36000000	130000000	81000000	13000000	28	0.0102	46.21	53.78	State-owned enterprise	0	Guangdong Province	Shenzhen City	635.09	53.78	State-owned enterprise	4.25108	0.196776	0	0	0	0	50000000000	0.224308	1.97927	0.48672	0	1	1
45	45	2023	202345	2000000000	3100000000	3100000000	1416	2200000	130000000	0.00259	1	0	0	1	Wholesale and Retail Trade	WholesaleIndustry	5600000000	1500000000	0.272204	130000000	0.022503	34000000	130000000	100000000	24000000	29	0.030256	46.21	54.45	State-owned enterprise	0	Guangdong Province	Shenzhen City	0	54.45	State-owned enterprise	3.47862	0.239113	0	0	1	1	49000000000	0.266305	1.83455	0.532414	0	1	1
46	46	2010	201046	2000000000	1600000000	1600000000	2450	663321	120000000	0.005234	0	0	0	0	Real Estate Industry	RealEstateIndustry	22000000000	14000000000	0.626553	120000000	0.005347	62000000	150000000	0	74000000	21	0.012769	73.67	85.08	Private enterprise	15.6771	Guangdong Province	Shenzhen City	633.51	85.08	Private enterprise	0.049546	10.7597	0	0	0	0	23000000000	0.033444	13.7502	0.990569	0	1	1
46	46	2011	201146	2000000000	2000000000	2000000000	2857	700977	250000000	0.008173	0	0	0	0	Real Estate Industry	RealEstateIndustry	23000000000	15000000000	0.638528	250000000	0.010474	95000000	160000000	0	39000000	22	0.01632	73.67	85.06	Private enterprise	17.4718	Guangdong Province	Shenzhen City	701.69	85.06	Private enterprise	0.047585	10.2324	0	0	0	0	30000000000	0.09464	11.7028	0.991047	1	1	1
46	46	2012	201246	2000000000	4400000000	4400000000	3058	1500000	780000000	0.021188	0	0	0	0	Real Estate Industry	RealEstateIndustry	31000000000	22000000000	0.710283	780000000	0.025151	140000000	230000000	0	290000000	23	0.040625	73.67	85.32	Private enterprise	17.4628	Guangdong Province	Shenzhen City	749.05	85.32	Private enterprise	0.08052	5.3623	0	0	0	0	37000000000	0.088522	6.95882	0.975049	1	1	1
46	46	2013	201346	2000000000	5900000000	5900000000	3761	1600000	1200000000	0.029966	1	0	0	1	Real Estate Industry	RealEstateIndustry	41000000000	31000000000	0.763096	1200000000	0.028942	200000000	320000000	0	100000000	24	0.041029	73.67	86.56	Private enterprise	17.4628	Guangdong Province	Shenzhen City	658.56	86.56	Private enterprise	0.087846	5.12455	0	0	0	0	39000000000	0.177164	6.86114	0.956062	0	1	1
46	46	2014	201446	2000000000	7600000000	6100000000	6295	963061	1700000000	0.038591	2	0	0	2	Real Estate Industry	RealEstateIndustry	71000000000	58000000000	0.823456	1700000000	0.023477	250000000	1300000000	0	340000000	25	0.037289	73.67	84.4	Private enterprise	17.4719	Guangdong Province	Shenzhen City	656.19	84.4	Private enterprise	0.071462	6.08322	0	0	0	0	43000000000	0.255916	11.6931	0.839583	1	1	1
46	46	2015	201546	2000000000	14000000000	9400000000	10179	928124	2700000000	0.043954	5	0	0	5	Real Estate Industry	RealEstateIndustry	120000000000	100000000000	0.87189	2700000000	0.022474	400000000	2400000000	0	1200000000	26	0.040684	73.82	86.62	Private enterprise	17.497	Guangdong Province	Shenzhen City	665.75	86.62	Private enterprise	0.094741	5.46646	0	0	0	0	61000000000	0.125123	12.5279	0.847869	1	1	1
46	46	2016	201646	2000000000	25000000000	19000000000	9929	1900000	3100000000	0.046775	7	0	0	7	Real Estate Industry	RealEstateIndustry	170000000000	140000000000	0.851677	3100000000	0.018214	340000000	3700000000	0	2200000000	27	0.038307	66.59	82.07	Private enterprise	15.7688	Guangdong Province	Shenzhen City	697.48	82.07	Private enterprise	0.162982	3.58965	0	0	0	0	65000000000	0.022946	9.01299	0.749905	0	1	1
46	46	2017	201746	2000000000	17000000000	8400000000	10523	796807	3100000000	0.035359	8	0	0	8	Real Estate Industry	RealEstateIndustry	190000000000	160000000000	0.85357	3100000000	0.01647	170000000	4200000000	0	2300000000	28	0.033749	67.15	83.3	Private enterprise	15.9263	Guangdong Province	Shenzhen City	570.36	83.3	Private enterprise	0.061379	10.0794	0	0	0	0	87000000000	0.246813	22.3947	0.722524	0	1	1
46	46	2018	201846	2000000000	12000000000	5000000000	10170	492360	1000000000	0.004791	11	0	2	9	Real Estate Industry	RealEstateIndustry	210000000000	180000000000	0.865957	1000000000	0.004871	180000000	4000000000	0	2300000000	29	0.017287	68.49	84.35	Private enterprise	16.2032	Guangdong Province	Shenzhen City	623.47	84.35	Private enterprise	0.026792	18.5015	0	0	0	0	220000000000	0.255865	42.3575	0.710787	0	1	1
46	46	2019	201946	2000000000	13000000000	3000000000	10201	296583	1400000000	0.005389	13	0	3	10	Real Estate Industry	RealEstateIndustry	180000000000	150000000000	0.813872	1400000000	0.00802	100000000	4900000000	0	2900000000	30	0.029613	68.49	82.43	Private enterprise	16.2032	Guangdong Province	Shenzhen City	675.83	82.43	Private enterprise	0.025797	20.0491	0	0	0	0	270000000000	0.29043	58.7922	0.771341	0	1	1
46	46	2020	202046	2000000000	14000000000	2200000000	9601	228831	-4700000000	-0.030982	15	0	4	11	Real Estate Industry	RealEstateIndustry	180000000000	150000000000	0.806729	-4700000000	-0.026081	120000000	5100000000	0	4500000000	31	-2.5e-05	68.49	81.46	Private enterprise	16.2327	Guangdong Province	Shenzhen City	254.11	81.46	Private enterprise	0.018435	26.1914	0	0	0	0	150000000000	0.554744	82.3805	0.744239	0	1	1
46	46	2021	202146	2000000000	15000000000	8400000000	6172	1400000	-13000000000	-0.165877	18	0	5	13	Real Estate Industry	RealEstateIndustry	110000000000	96000000000	0.87507	-13000000000	-0.118714	96000000	4400000000	0	5100000000	32	-0.072137	62.83	71.26	Private enterprise	14.9093	Guangdong Province	Shenzhen City	175.39	71.26	Private enterprise	0.073975	5.38012	0	0	0	0	79000000000	0.12358	13.0624	0.565994	0	1	1
46	46	2022	202246	2000000000	13000000000	7100000000	5465	1300000	-13000000000	0.347098	20	0	6	14	Real Estate Industry	RealEstateIndustry	110000000000	100000000000	0.991498	-13000000000	-0.126356	25000000	2100000000	0	3500000000	33	-0.104214	55.96	64.21	Private enterprise	13.3388	Guangdong Province	Shenzhen City	191.15	64.21	Private enterprise	0.087076	5.97216	0	0	0	0	-38000000000	0.128935	14.7306	0.628871	0	1	1
48	48	2010	201048	2000000000	1200000000	1200000000	1420	818456	-25000000	-0.025969	0	0	0	0	Manufacturing Industry	AgriculturalandSidelineFoodProcessing	790000000	810000000	1.03016	-25000000	-0.031783	24000000	94000000	0	19000000	16	0.004188	26.36	41.87	Private enterprise	10	Guangdong Province	Shenzhen City	446.84	41.87	Private enterprise	9.78133	0.089005	0	0	0	0	970000000	0.015051	0.68026	0.280586	1	1	0
48	48	2011	201148	2000000000	1300000000	1300000000	1210	1100000	490000000	0.308453	0	0	0	0	Manufacturing Industry	AgriculturalandSidelineFoodProcessing	1300000000	820000000	0.648379	490000000	0.390126	23000000	85000000	0	15000000	17	0.510862	26.36	37.94	Private enterprise	10	Guangdong Province	Shenzhen City	0	37.94	Private enterprise	12.0761	0.072706	0	0	0	0	1600000000	0.023076	0.94837	0.598315	0	1	0
48	48	2012	201248	2000000000	1500000000	1500000000	1412	1000000	30000000	0.108441	0	0	0	0	Manufacturing Industry	AgriculturalandSidelineFoodProcessing	1200000000	720000000	0.592418	30000000	0.024975	32000000	110000000	0	550018	18	0.041304	24.1	39.21	Private enterprise	0	Guangdong Province	Shenzhen City	40.04	39.21	Private enterprise	9.9216	0.090162	0	0	0	0	280000000	0.009279	0.833751	0.532298	0	1	0
48	48	2013	201348	2000000000	1600000000	1600000000	1449	1100000	-9900000	0.052219	0	0	0	0	Manufacturing Industry	AgriculturalandSidelineFoodProcessing	1300000000	850000000	0.636463	-9900000	-0.007469	35000000	130000000	0	9500000	19	0.015466	26.36	40.38	Private enterprise	0	Guangdong Province	Shenzhen City	512.17	40.38	Private enterprise	4.55319	0.195779	0	0	0	0	-190000000	0.019169	0.850035	0.476032	1	1	0
48	48	2014	201448	2000000000	2100000000	2100000000	1471	1500000	120000000	0.1201	0	0	0	0	Manufacturing Industry	AgriculturalandSidelineFoodProcessing	2000000000	1400000000	0.695063	120000000	0.060601	73000000	160000000	0	7900000	20	0.087326	26.36	55.28	Private enterprise	0	Guangdong Province	Shenzhen City	388.97	55.28	Private enterprise	3.36826	0.223119	0	0	0	0	1000000000	0.020574	0.9247	0.650622	0	1	0
48	48	2015	201548	2000000000	2300000000	2300000000	1615	1400000	210000000	0.268229	1	0	0	1	Manufacturing Industry	AgriculturalandSidelineFoodProcessing	1900000000	1100000000	0.58659	210000000	0.108088	87000000	210000000	0	-2400000	21	0.132294	28.54	58.13	Private enterprise	0	Guangdong Province	Shenzhen City	287.43	58.13	Private enterprise	7.64931	0.089653	0	0	0	0	780000000	0.017379	0.843087	0.608371	0	1	0
48	48	2016	201648	2000000000	1600000000	1600000000	1695	921080	6000000	0.004377	3	0	0	3	Manufacturing Industry	AgriculturalandSidelineFoodProcessing	2000000000	1100000000	0.578484	6000000	0.003064	69000000	180000000	0	2000000	22	0.011431	31.65	76.4	Private enterprise	0	Guangdong Province	Shenzhen City	493.91	76.4	Private enterprise	1.79963	0.457366	0	0	0	0	1400000000	0.029689	1.25525	0.553794	1	1	0
48	48	2017	201748	2000000000	1500000000	1500000000	1562	992071	-140000000	-0.040814	3	0	0	3	Manufacturing Industry	AgriculturalandSidelineFoodProcessing	3900000000	3200000000	0.818492	-140000000	-0.035535	160000000	190000000	0	8000000	23	-0.043713	31.65	78.47	Private enterprise	0	Guangdong Province	Shenzhen City	0	78.47	Private enterprise	0.821058	1.03217	0	0	0	0	3400000000	0.028668	2.51984	0.743763	0	1	0
48	48	2018	201848	2000000000	3400000000	3400000000	1556	2200000	450000000	0.092929	3	0	0	3	Manufacturing Industry	AgriculturalandSidelineFoodProcessing	5200000000	4000000000	0.763554	450000000	0.086742	210000000	170000000	25000000	773597	24	0.116657	41.65	83.16	Private enterprise	0	Guangdong Province	Shenzhen City	0	83.16	Private enterprise	1.16656	0.489847	0	0	0	0	4800000000	0.019659	1.50788	0.768337	0	1	0
48	48	2019	201948	2000000000	4900000000	4900000000	746	6600000	1200000000	0.090449	3	0	0	3	Manufacturing Industry	AgriculturalandSidelineFoodProcessing	6500000000	4100000000	0.632612	1200000000	0.178963	110000000	240000000	30000000	-37000000	25	0.227743	41.65	83.23	Private enterprise	0	Guangdong Province	Shenzhen City	0	83.23	Private enterprise	0.93934	0.506439	0	0	0	0	13000000000	0.008204	1.31579	0.819474	0	1	0
48	48	2020	202048	2000000000	4100000000	4100000000	1305	3100000	880000000	0.019162	4	0	0	4	Manufacturing Industry	AgriculturalandSidelineFoodProcessing	9900000000	7100000000	0.719174	880000000	0.088624	230000000	190000000	34000000	-41000000	26	0.114682	42.88	82.49	Private enterprise	0	Guangdong Province	Shenzhen City	259.42	82.49	Private enterprise	0.677371	0.639996	0	0	0	0	46000000000	0.008801	2.43246	0.684668	1	1	0
48	48	2021	202148	2000000000	3200000000	3200000000	2293	1400000	400000000	0.128889	4	0	0	4	Manufacturing Industry	AgriculturalandSidelineFoodProcessing	15000000000	12000000000	0.827464	400000000	0.026873	210000000	230000000	35000000	9200000	27	0.043255	43.04	84.15	Private enterprise	0	Guangdong Province	Shenzhen City	645.31	84.15	Private enterprise	0.37103	1.33433	0	0	0	0	3100000000	0.011315	4.60428	0.580959	0	1	0
48	48	2022	202248	2000000000	6000000000	6000000000	2919	2100000	800000000	0.098402	4	0	0	4	Manufacturing Industry	AgriculturalandSidelineFoodProcessing	18000000000	15000000000	0.848175	800000000	0.045398	270000000	210000000	37000000	36000000	28	0.058683	38.07	80.06	Private enterprise	0	Guangdong Province	Shenzhen City	659.94	80.06	Private enterprise	0.65181	1.01663	0	0	1	1	8100000000	0.004181	2.92479	0.535141	1	1	0
48	48	2023	202348	2000000000	12000000000	12000000000	3062	4100000	1800000000	0.080744	4	0	0	4	Manufacturing Industry	AgriculturalandSidelineFoodProcessing	12000000000	8200000000	0.677847	1800000000	0.144919	760000000	260000000	43000000	98000000	29	0.213019	29.44	74.24	Private enterprise	0	Guangdong Province	Shenzhen City	0	74.24	Private enterprise	2.64868	0.231353	0	0	0	0	22000000000	0.002228	0.976721	0.349096	0	1	0
49	49	2010	201049	2000000000	1300000000	1300000000	4193	313861	88000000	0.006494	0	0	0	0	Manufacturing Industry	ElectricalMachineryandEquipmentManufacturing	850000000	570000000	0.672747	88000000	0.103106	33000000	110000000	0	10000000	15	0.137433	48.65	50.31	State-owned enterprise	23.8385	Guangdong Province	Shenzhen City	720.47	50.31	State-owned enterprise	10.9978	0.072281	0	0	0	0	13000000000	0.314067	0.646132	0.822762	0	1	0
49	49	2011	201149	2000000000	2200000000	2200000000	5335	421053	160000000	0.007959	3	0	0	3	Manufacturing Industry	ElectricalMachineryandEquipmentManufacturing	1400000000	990000000	0.698867	160000000	0.110642	72000000	170000000	0	2900000	16	0.137655	48.65	54.77	State-owned enterprise	23.8385	Guangdong Province	Shenzhen City	680.8	54.77	State-owned enterprise	8.855	0.089614	0	0	0	0	20000000000	0.395846	0.631827	0.874306	0	1	0
49	49	2012	201249	2000000000	3200000000	3200000000	4570	699175	170000000	0.015778	7	0	0	7	Manufacturing Industry	ElectricalMachineryandEquipmentManufacturing	1900000000	1400000000	0.750595	170000000	0.091728	69000000	220000000	0	256637	17	0.115507	47.31	63.92	State-owned enterprise	23.1819	Guangdong Province	Shenzhen City	669.65	63.92	State-owned enterprise	14.3394	0.058133	0	0	0	0	11000000000	0.337708	0.582514	0.898944	1	1	0
49	49	2013	201349	2000000000	4400000000	4400000000	5262	836659	280000000	0.026714	13	0	0	13	Manufacturing Industry	ElectricalMachineryandEquipmentManufacturing	3400000000	2700000000	0.806481	280000000	0.081587	66000000	220000000	0	8200000	18	0.103125	45.68	63.28	State-owned enterprise	22.3832	Guangdong Province	Shenzhen City	734.67	63.28	State-owned enterprise	7.11085	0.120201	0	0	0	0	10000000000	0.457376	0.765723	0.939931	0	1	0
49	49	2014	201449	2000000000	6400000000	6400000000	6061	1100000	310000000	0.031222	18	1	0	17	Manufacturing Industry	ElectricalMachineryandEquipmentManufacturing	4700000000	3800000000	0.803558	310000000	0.066918	68000000	210000000	0	602665	19	0.085477	45.23	48.97	State-owned enterprise	22.1627	Guangdong Province	Shenzhen City	749.44	48.97	State-owned enterprise	8.01313	0.111449	0	0	0	0	10000000000	0.272151	0.731752	0.94305	1	1	0
49	49	2015	201549	2000000000	8400000000	8400000000	6309	1300000	310000000	0.015868	22	1	0	21	Manufacturing Industry	ElectricalMachineryandEquipmentManufacturing	3400000000	2200000000	0.647972	310000000	0.090548	82000000	260000000	0	-18000000	20	0.109723	45.23	56.48	State-owned enterprise	22.1627	Guangdong Province	Shenzhen City	738.17	56.48	State-owned enterprise	11.5077	0.079148	0	0	0	0	19000000000	0.173883	0.403427	0.886796	0	1	0
49	49	2016	201649	2000000000	8700000000	8700000000	8691	1000000	350000000	0.015717	27	1	0	26	Manufacturing Industry	ElectricalMachineryandEquipmentManufacturing	5100000000	3600000000	0.708479	350000000	0.067956	75000000	330000000	0	-17000000	21	0.082425	45.23	56.78	State-owned enterprise	22.1627	Guangdong Province	Shenzhen City	706.14	56.78	State-owned enterprise	7.9455	0.113639	1	0	0	0	22000000000	0.296159	0.589815	0.883195	0	1	0
49	49	2017	201749	2000000000	12000000000	12000000000	10586	1200000	360000000	0.013505	30	1	0	29	Manufacturing Industry	ElectricalMachineryandEquipmentManufacturing	7600000000	5800000000	0.761753	360000000	0.047745	99000000	500000000	0	-17000000	22	0.063208	45.23	54.76	State-owned enterprise	22.1627	Guangdong Province	Shenzhen City	729.71	54.76	State-owned enterprise	6.02748	0.151306	0	0	0	0	27000000000	0.291244	0.61021	0.848947	1	1	0
49	49	2018	201849	2000000000	17000000000	17000000000	10565	1600000	530000000	0.016657	35	1	0	34	Manufacturing Industry	ElectricalMachineryandEquipmentManufacturing	8800000000	6600000000	0.743297	530000000	0.05958	100000000	190000000	310000000	100000000	23	0.088127	45.23	54.87	State-owned enterprise	22.1627	Guangdong Province	Shenzhen City	789.45	54.87	State-owned enterprise	6.20218	0.148015	0	0	0	0	32000000000	0.240684	0.511444	0.86693	0	1	0
49	49	2019	201949	2000000000	18000000000	18000000000	9744	1900000	670000000	0.008367	39	1	1	37	Manufacturing Industry	ElectricalMachineryandEquipmentManufacturing	8800000000	5900000000	0.673751	670000000	0.076377	130000000	220000000	300000000	23000000	24	0.100046	44.8	54.8	State-owned enterprise	21.952	Guangdong Province	Shenzhen City	708.74	54.8	State-owned enterprise	8.38511	0.109288	0	0	0	0	80000000000	0.212817	0.475536	0.819773	0	1	0
49	49	2020	202049	2000000000	19000000000	19000000000	9833	2000000	740000000	0.005804	39	1	1	37	Manufacturing Industry	ElectricalMachineryandEquipmentManufacturing	9000000000	6200000000	0.687771	740000000	0.081895	100000000	220000000	350000000	32000000	25	0.105317	44.8	62.48	State-owned enterprise	21.952	Guangdong Province	Shenzhen City	757.67	62.48	State-owned enterprise	10.4252	0.087604	0	0	0	0	130000000000	0.239396	0.465995	0.793274	1	1	0
49	49	2021	202149	2000000000	19000000000	19000000000	10565	1800000	790000000	0.006838	42	3	1	38	Manufacturing Industry	ElectricalMachineryandEquipmentManufacturing	11000000000	7300000000	0.681789	790000000	0.073671	140000000	270000000	410000000	25000000	26	0.090488	22.86	53.05	State-owned enterprise	0	Guangdong Province	Shenzhen City	682.37	53.05	State-owned enterprise	6.83196	0.132663	1	0	0	0	120000000000	0.264509	0.553491	0.765621	0	1	0
49	49	2022	202249	2000000000	22000000000	22000000000	11074	2000000	850000000	0.004556	45	5	1	39	Manufacturing Industry	ElectricalMachineryandEquipmentManufacturing	13000000000	8300000000	0.662442	850000000	0.068109	130000000	390000000	550000000	-5700000	27	0.078603	22.93	53.91	State-owned enterprise	2.293	Guangdong Province	Shenzhen City	679.28	53.91	State-owned enterprise	6.72677	0.134013	1	0	0	0	190000000000	0.210933	0.575405	0.690663	0	1	0
49	49	2023	202349	2000000000	20000000000	20000000000	10939	1900000	510000000	0.005241	47	7	1	39	Manufacturing Industry	ElectricalMachineryandEquipmentManufacturing	17000000000	10000000000	0.613504	510000000	0.03097	120000000	340000000	640000000	54000000	28	0.035893	23.2	51.09	State-owned enterprise	2.32	Guangdong Province	Shenzhen City	0	51.09	State-owned enterprise	8.81995	0.103033	0	0	0	0	98000000000	0.243631	0.813466	0.67717	0	1	0
50	50	2010	201050	2000000000	3500000000	3500000000	7474	462164	140000000	0.038337	0	0	0	0	Manufacturing Industry	Computer,Communication,andOtherElectronicEquipmentManufacturing	8000000000	5500000000	0.687553	140000000	0.017638	87000000	250000000	0	120000000	27	0.036859	45.62	63.28	State-owned enterprise	27.5548	Guangdong Province	Shenzhen City	755.36	63.28	State-owned enterprise	5.84111	0.143918	0	0	0	0	3700000000	0.215803	2.30777	0.292593	0	1	0
50	50	2011	201150	2000000000	4600000000	4600000000	8195	563144	260000000	0.029001	0	0	0	0	Manufacturing Industry	Computer,Communication,andOtherElectronicEquipmentManufacturing	8100000000	5100000000	0.6375	260000000	0.031971	94000000	340000000	0	120000000	28	0.050092	45.62	60.39	State-owned enterprise	28.8578	Guangdong Province	Shenzhen City	731.46	60.39	State-owned enterprise	9.20766	0.095716	0	0	0	0	8900000000	0.22291	1.74479	0.294967	1	1	0
50	50	2012	201250	2000000000	4300000000	4300000000	7184	603222	140000000	0.012847	0	0	0	0	Manufacturing Industry	Computer,Communication,andOtherElectronicEquipmentManufacturing	7800000000	4700000000	0.608351	140000000	0.017629	99000000	370000000	0	170000000	29	0.041202	45.62	61.46	State-owned enterprise	19.3326	Guangdong Province	Shenzhen City	711.1	61.46	State-owned enterprise	7.24787	0.11815	0	0	0	0	11000000000	0.217736	1.80065	0.280819	1	1	0
50	50	2013	201350	2000000000	4500000000	4500000000	7479	604276	290000000	0.049481	0	0	0	0	Manufacturing Industry	Computer,Communication,andOtherElectronicEquipmentManufacturing	8000000000	4700000000	0.588088	290000000	0.035796	97000000	450000000	0	140000000	30	0.057185	45.62	57.18	State-owned enterprise	24.2288	Guangdong Province	Shenzhen City	724.11	57.18	State-owned enterprise	7.19512	0.113765	0	0	0	0	5800000000	0.208839	1.76501	0.352795	1	1	0
50	50	2014	201450	2000000000	9300000000	9300000000	13300	700930	690000000	0.054615	0	0	0	0	Manufacturing Industry	Computer,Communication,andOtherElectronicEquipmentManufacturing	16000000000	7100000000	0.454445	690000000	0.043774	290000000	1000000000	0	190000000	31	0.061273	25.76	65.98	State-owned enterprise	18.0566	Guangdong Province	Shenzhen City	656.83	65.98	State-owned enterprise	5.03005	0.161722	0	0	0	0	13000000000	0.25714	1.68332	0.327719	1	1	0
50	50	2015	201550	2000000000	11000000000	11000000000	13264	793878	560000000	0.042942	4	2	0	2	Manufacturing Industry	Computer,Communication,andOtherElectronicEquipmentManufacturing	22000000000	8400000000	0.387465	560000000	0.025687	330000000	1300000000	0	-2000000	32	0.028018	25.76	65.07	State-owned enterprise	19.5183	Guangdong Province	Shenzhen City	743.45	65.07	State-owned enterprise	6.35186	0.131714	1	0	0	0	13000000000	0.194625	2.05401	0.518719	1	1	0
50	50	2016	201650	2000000000	11000000000	11000000000	13398	801370	570000000	0.033352	10	5	0	5	Manufacturing Industry	Computer,Communication,andOtherElectronicEquipmentManufacturing	22000000000	7900000000	0.365342	570000000	0.026254	340000000	1500000000	0	-140000000	33	0.025629	20.81	58.9	State-owned enterprise	15.7706	Guangdong Province	Shenzhen City	662.13	58.9	State-owned enterprise	7.91971	0.100782	1	0	0	0	17000000000	0.183166	2.01917	0.433005	1	1	0
50	50	2017	201750	2000000000	14000000000	14000000000	16541	847137	810000000	0.033312	17	9	0	8	Manufacturing Industry	Computer,Communication,andOtherElectronicEquipmentManufacturing	30000000000	15000000000	0.511848	810000000	0.027222	400000000	1600000000	0	230000000	34	0.037759	20.81	52.63	State-owned enterprise	15.7706	Guangdong Province	Shenzhen City	694.71	52.63	State-owned enterprise	6.91941	0.114389	1	0	0	0	24000000000	0.237666	2.11613	0.379743	1	1	0
50	50	2018	201850	2000000000	29000000000	29000000000	40513	713636	980000000	0.040864	23	11	2	10	Manufacturing Industry	Computer,Communication,andOtherElectronicEquipmentManufacturing	60000000000	34000000000	0.566855	980000000	0.016388	480000000	770000000	1800000000	730000000	35	0.029196	19.02	64.63	State-owned enterprise	15.2037	Guangdong Province	Shenzhen City	626.73	64.63	State-owned enterprise	7.84627	0.108089	1	0	0	0	24000000000	0.206437	2.07658	0.242173	1	1	0
50	50	2019	201950	2000000000	30000000000	30000000000	39842	760051	830000000	0.010014	27	12	3	12	Manufacturing Industry	Computer,Communication,andOtherElectronicEquipmentManufacturing	65000000000	39000000000	0.591951	830000000	0.012672	470000000	1100000000	1900000000	730000000	36	0.026649	19.02	64.72	State-owned enterprise	7.1111	Guangdong Province	Shenzhen City	652.84	64.72	State-owned enterprise	7.54242	0.110247	1	0	0	0	83000000000	0.192617	2.16139	0.219962	1	1	0
50	50	2020	202050	2000000000	29000000000	29000000000	37484	779873	1500000000	0.010715	32	14	3	15	Manufacturing Industry	Computer,Communication,andOtherElectronicEquipmentManufacturing	74000000000	40000000000	0.543647	1500000000	0.020046	320000000	990000000	2000000000	840000000	37	0.033814	15.85	62.4	State-owned enterprise	3.347	Guangdong Province	Shenzhen City	610.99	62.4	State-owned enterprise	6.79004	0.118662	1	0	0	0	140000000000	0.175044	2.51628	0.20012	1	1	0
50	50	2021	202150	2000000000	32000000000	32000000000	26797	1200000	1500000000	0.009578	33	14	4	15	Manufacturing Industry	Computer,Communication,andOtherElectronicEquipmentManufacturing	80000000000	46000000000	0.566435	1500000000	0.019177	340000000	1000000000	2000000000	570000000	38	0.02769	15.85	62.7	State-owned enterprise	2.4498	Guangdong Province	Shenzhen City	662	62.7	State-owned enterprise	7.0355	0.116071	0	0	95	1	160000000000	0.210695	2.527	0.215021	1	1	0
50	50	2022	202250	2000000000	31000000000	31000000000	25782	1200000	110000000	0.000486	33	14	4	15	Manufacturing Industry	Computer,Communication,andOtherElectronicEquipmentManufacturing	81000000000	51000000000	0.626341	110000000	0.001331	420000000	1100000000	2700000000	470000000	39	0.007779	15.85	62.51	State-owned enterprise	2.4498	Guangdong Province	Shenzhen City	534.92	62.51	State-owned enterprise	5.64369	0.154329	0	0	59	6	220000000000	0.193796	2.57539	0.273035	0	1	0
50	50	2023	202350	2000000000	32000000000	32000000000	24376	1300000	-2100000000	-0.012055	33	14	4	15	Manufacturing Industry	Computer,Communication,andOtherElectronicEquipmentManufacturing	82000000000	53000000000	0.646316	-2100000000	-0.025738	380000000	850000000	3100000000	830000000	40	-0.013393	15.85	65.32	State-owned enterprise	0	Guangdong Province	Shenzhen City	0	65.32	State-owned enterprise	8.20635	0.1136	0	0	16	6	180000000000	0.241916	2.54022	0.265155	0	1	0
55	55	2010	201055	2000000000	1200000000	1200000000	2289	507616	48000000	0.082715	0	0	0	0	Manufacturing Industry	MetalProductsManufacturing	2000000000	900000000	0.450407	48000000	0.02425	32000000	94000000	0	20000000	16	0.0438	9.09	23.16	Private enterprise	1.3961	Guangdong Province	Shenzhen City	688.07	23.16	Private enterprise	3.40966	0.241223	0	0	0	0	580000000	0.341391	1.71366	0.632444	1	1	0
55	55	2011	201155	2000000000	1300000000	1300000000	2923	461436	59000000	0.090181	0	0	0	0	Manufacturing Industry	MetalProductsManufacturing	2200000000	1000000000	0.46746	59000000	0.027449	29000000	110000000	0	20000000	17	0.045722	9.09	17.65	Private enterprise	1.3635	Guangdong Province	Shenzhen City	666.55	17.65	Private enterprise	4.27637	0.18863	0	0	0	0	660000000	0.492545	1.60392	0.614284	0	1	0
55	55	2012	201255	2000000000	1400000000	1400000000	2880	485382	6400000	0.007738	0	0	0	0	Manufacturing Industry	MetalProductsManufacturing	2300000000	1200000000	0.502397	6400000	0.002768	35000000	120000000	0	25000000	18	0.019039	9.09	22.03	Private enterprise	1.3635	Guangdong Province	Shenzhen City	691.46	22.03	Private enterprise	4.25485	0.192517	0	0	0	0	830000000	0.554324	1.66521	0.605443	1	1	0
55	55	2013	201355	2000000000	1700000000	1700000000	2081	839799	81000000	0.131739	0	0	0	0	Manufacturing Industry	MetalProductsManufacturing	2600000000	1400000000	0.5322	81000000	0.031313	37000000	130000000	0	23000000	19	0.047608	9.09	28	Private enterprise	1.3635	Guangdong Province	Shenzhen City	618.46	28	Private enterprise	3.32612	0.245212	0	0	0	0	620000000	0.514288	1.48748	0.683883	0	1	0
55	55	2014	201455	2000000000	1900000000	1900000000	3019	642042	93000000	0.125349	0	0	0	0	Manufacturing Industry	MetalProductsManufacturing	3700000000	2400000000	0.644927	93000000	0.025306	45000000	150000000	0	29000000	20	0.038045	9.09	28.96	Private enterprise	1.3635	Guangdong Province	Shenzhen City	653.48	28.96	Private enterprise	1.61927	0.506851	0	0	0	0	740000000	0.570205	1.88963	0.739893	0	1	0
55	55	2015	201555	2000000000	2600000000	2600000000	2327	1100000	68000000	0.076878	4	0	0	4	Manufacturing Industry	MetalProductsManufacturing	4500000000	3100000000	0.701165	68000000	0.015281	75000000	170000000	0	51000000	21	0.034519	9.09	33.3	Private enterprise	1.3635	Guangdong Province	Shenzhen City	740.42	33.3	Private enterprise	1.61261	0.527978	0	0	0	0	890000000	0.551161	1.75032	0.752575	1	1	0
55	55	2016	201655	2000000000	4200000000	4200000000	2349	1800000	660000000	0.624363	8	0	0	8	Manufacturing Industry	MetalProductsManufacturing	6800000000	4500000000	0.660779	660000000	0.096653	59000000	170000000	0	28000000	22	0.130871	8.72	32.74	Private enterprise	1.308	Guangdong Province	Shenzhen City	696	32.74	Private enterprise	1.3037	0.473522	0	0	0	0	1100000000	0.557327	1.61448	0.825296	1	1	0
55	55	2017	201755	2000000000	2900000000	2900000000	2150	1400000	1200000000	1.40611	12	0	1	11	Manufacturing Industry	MetalProductsManufacturing	7600000000	4400000000	0.575245	1200000000	0.150949	61000000	150000000	0	67000000	23	0.195648	8.72	30.41	Private enterprise	1.308	Guangdong Province	Shenzhen City	741.34	30.41	Private enterprise	2.43803	0.278073	0	0	0	0	820000000	0.651532	2.58711	0.592163	1	1	0
55	55	2018	201855	2000000000	3000000000	3000000000	2206	1400000	2200000000	0.703832	14	0	1	13	Manufacturing Industry	MetalProductsManufacturing	11000000000	5500000000	0.512594	2200000000	0.210732	50000000	140000000	20000000	82000000	24	0.28635	10.08	29.71	Private enterprise	1.512	Guangdong Province	Shenzhen City	764.16	29.71	Private enterprise	3.58908	0.213668	0	0	0	0	3200000000	0.629805	3.49622	0.407063	1	1	0
55	55	2019	201955	2000000000	3000000000	3000000000	2395	1300000	350000000	0.027386	17	0	2	15	Manufacturing Industry	MetalProductsManufacturing	11000000000	6100000000	0.53991	350000000	0.030498	58000000	170000000	60000000	83000000	25	0.043944	10.22	28.28	Private enterprise	1.533	Guangdong Province	Shenzhen City	618.29	28.28	Private enterprise	2.95644	0.244103	0	0	0	0	13000000000	0.650816	3.78274	0.413643	1	1	0
55	55	2020	202055	2000000000	3000000000	3000000000	2245	1300000	380000000	0.031907	20	1	3	16	Manufacturing Industry	MetalProductsManufacturing	12000000000	6400000000	0.540957	380000000	0.032172	39000000	140000000	140000000	87000000	26	0.046677	10.87	27.69	Private enterprise	1.6305	Guangdong Province	Shenzhen City	629.49	27.69	Private enterprise	2.8746	0.281218	0	0	0	0	12000000000	0.206826	3.98311	0.432187	1	1	0
55	55	2021	202155	2000000000	3600000000	3600000000	2959	1200000	230000000	0.008633	21	1	3	17	Manufacturing Industry	MetalProductsManufacturing	12000000000	6700000000	0.543997	230000000	0.018497	60000000	170000000	150000000	100000000	27	0.030248	11.11	28.56	Private enterprise	1.6665	Guangdong Province	Shenzhen City	626.49	28.56	Private enterprise	3.76568	0.20611	0	0	0	0	26000000000	0.156407	3.4464	0.408601	1	1	0
55	55	2022	202255	2000000000	3800000000	3800000000	2917	1300000	290000000	0.010517	22	1	3	18	Manufacturing Industry	MetalProductsManufacturing	13000000000	6900000000	0.543327	290000000	0.022452	55000000	160000000	160000000	97000000	28	0.033262	11.11	28.99	Private enterprise	1.6665	Guangdong Province	Shenzhen City	665.68	28.99	Private enterprise	4.10643	0.184699	0	0	3	2	27000000000	0.21635	3.31304	0.427612	1	1	0
55	55	2023	202355	2000000000	4300000000	4300000000	3154	1400000	280000000	0.012202	22	1	3	18	Manufacturing Industry	MetalProductsManufacturing	13000000000	7300000000	0.548846	280000000	0.020705	58000000	170000000	180000000	73000000	29	0.029201	11.11	30.35	Private enterprise	1.6665	Guangdong Province	Shenzhen City	0	30.35	Private enterprise	4.50573	0.176046	0	0	1	8	23000000000	0.212359	3.11643	0.477696	0	1	0
56	56	2010	201056	2000000000	18000000	18000000	290	63144.8	-280000000	-0.012462	0	0	0	0	Real Estate Industry	RealEstateIndustry	1500000000	1700000000	1.09739	-280000000	-0.184631	6500000	44000000	0	110000000	17	-0.11053	13.7	46.81	Private enterprise	0	Guangdong Province	Shenzhen City	342.78	46.81	Private enterprise	0.01284	70.769	0	0	0	0	23000000000	0.069651	84.1379	0.944172	0	0	1
56	56	2011	201156	2000000000	19000000	19000000	333	58449.8	-210000000	-0.007092	0	0	0	0	Real Estate Industry	RealEstateIndustry	1500000000	1900000000	1.2517	-210000000	-0.138259	23000000	57000000	0	110000000	18	-0.069861	13.7	46.93	Private enterprise	0.2379	Guangdong Province	Shenzhen City	0	46.93	Private enterprise	0.012478	71.3303	0	0	0	0	30000000000	0.02646	79.1621	0.929939	0	0	1
56	56	2012	201256	2000000000	81000000	81000000	366	220280	-16000000	-0.000438	0	0	0	0	Real Estate Industry	RealEstateIndustry	2000000000	2400000000	1.20186	-16000000	-0.008023	20000000	50000000	0	55000000	19	0.019559	13.7	40.05	Private enterprise	0.3429	Guangdong Province	Shenzhen City	0	40.05	Private enterprise	0.034649	23.1302	0	0	0	0	37000000000	0.004031	24.8874	0.962883	0	0	1
56	56	2013	201356	2000000000	35000000	35000000	390	90494.5	3900000000	0.098443	0	0	0	0	Real Estate Industry	RealEstateIndustry	7800000000	4300000000	0.555532	3900000000	0.496373	17000000	70000000	0	110000000	20	0.684868	13.7	36.05	Private enterprise	0.5221	Guangdong Province	Shenzhen City	584.76	36.05	Private enterprise	0.563218	1.22797	0	0	0	0	39000000000	0.064933	221.101	0.008679	0	0	1
56	56	2014	201456	2000000000	99000000	99000000	564	175423	-540000000	-0.012586	0	0	0	0	Real Estate Industry	RealEstateIndustry	7900000000	4900000000	0.628363	-540000000	-0.068953	160000000	73000000	0	300000000	21	-0.02912	13.7	32.23	Private enterprise	0.0167	Guangdong Province	Shenzhen City	677.38	32.23	Private enterprise	1.75324	0.360075	0	0	0	0	43000000000	0.309704	79.564	0.014687	0	0	1
56	56	2015	201556	2000000000	270000000	270000000	487	550900	38000000	0.000634	0	0	0	0	Real Estate Industry	RealEstateIndustry	8000000000	3000000000	0.374701	38000000	0.004796	17000000	52000000	0	170000000	22	0.02804	21.49	68	Private enterprise	0.1397	Guangdong Province	Shenzhen City	709.22	68	Private enterprise	96.6463	0.002847	0	0	0	0	61000000000	0.1804	29.8027	0.024611	0	0	1
56	56	2016	201656	2000000000	330000000	330000000	513	635165	120000000	0.001781	0	0	0	0	Real Estate Industry	RealEstateIndustry	11000000000	5100000000	0.482337	120000000	0.01094	9600000	62000000	0	110000000	23	0.020878	21.49	69.11	Private enterprise	0	Guangdong Province	Shenzhen City	625.23	69.11	Private enterprise	389.127	0.000773	0	0	0	0	65000000000	0.127455	32.6556	0.190821	0	0	1
56	56	2017	201756	2000000000	700000000	700000000	736	954173	210000000	0.002402	0	0	0	0	Real Estate Industry	RealEstateIndustry	14000000000	8400000000	0.591611	210000000	0.014824	21000000	90000000	0	250000000	24	0.036888	20.99	67.4	Private enterprise	0.0183	Guangdong Province	Shenzhen City	657.01	67.4	Private enterprise	10.1576	0.032411	0	0	0	0	87000000000	0.075052	20.1769	0.255803	0	0	1
56	56	2018	201856	2000000000	950000000	950000000	722	1300000	120000000	0.00055	0	0	0	0	Real Estate Industry	RealEstateIndustry	13000000000	7400000000	0.561924	120000000	0.008952	43000000	130000000	0	310000000	25	0.03453	21.6	66.52	Private enterprise	0	Guangdong Province	Shenzhen City	607.1	66.52	Private enterprise	22.8266	0.016114	0	0	0	0	220000000000	0.159094	13.9655	0.213329	0	0	1
56	56	2019	201956	2000000000	950000000	950000000	618	1500000	76000000	0.000288	0	0	0	0	Real Estate Industry	RealEstateIndustry	12000000000	6900000000	0.554071	76000000	0.006123	23000000	100000000	0	310000000	26	0.035337	21.73	64.58	Private enterprise	23.2876	Guangdong Province	Shenzhen City	646.9	64.58	Private enterprise	37.2221	0.008045	0	0	0	0	270000000000	0.209748	13.1269	0.138786	0	0	1
56	56	2020	202056	2000000000	690000000	690000000	960	714302	-320000000	-0.002098	0	0	0	0	Real Estate Industry	RealEstateIndustry	12000000000	6900000000	0.588872	-320000000	-0.02719	19000000	99000000	0	370000000	27	0.004834	21.67	61.88	Private enterprise	0	Guangdong Province	Shenzhen City	588.58	61.88	Private enterprise	5.91729	0.059086	0	0	0	0	150000000000	0.351671	17.1449	0.099512	0	0	1
56	56	2021	202156	2000000000	750000000	750000000	837	901327	-1300000000	-0.015944	0	0	0	0	Real Estate Industry	RealEstateIndustry	11000000000	7500000000	0.690232	-1300000000	-0.115134	16000000	100000000	0	760000000	28	-0.0708	20.62	58.92	Private enterprise	0	Guangdong Province	Shenzhen City	526.79	58.92	Private enterprise	6.17376	0.047612	0	0	0	0	79000000000	0.325482	14.4829	0.12062	0	0	1
56	56	2022	202256	2000000000	660000000	660000000	784	845886	-1200000000	0.03135	0	0	0	0	Real Estate Industry	RealEstateIndustry	10000000000	8000000000	0.792816	-1200000000	-0.118479	13000000	88000000	0	580000000	29	-0.083887	18.15	51.61	Private enterprise	0	Guangdong Province	Shenzhen City	393.45	51.61	Private enterprise	1.95817	0.162948	0	0	0	0	-38000000000	0.442061	15.2789	0.105616	0	0	1
58	58	2010	201058	2000000000	390000000	390000000	404	971252	64000000	0.051773	0	0	0	0	Leasing and Business Services	BusinessServices	1500000000	290000000	0.199613	64000000	0.043339	3700000	38000000	0	-7000000	14	0.049027	30.24	36.98	State-owned enterprise	16.1724	Guangdong Province	Shenzhen City	677.88	36.98	State-owned enterprise	65.7575	0.010719	0	0	0	0	1200000000	0.063771	3.73681	0.435717	0	1	1
58	58	2011	201158	2000000000	440000000	440000000	564	774547	69000000	0.054024	0	0	0	0	Leasing and Business Services	BusinessServices	1700000000	350000000	0.209863	69000000	0.041107	5000000	66000000	0	-12000000	15	0.052877	30.24	36.88	State-owned enterprise	16.1724	Guangdong Province	Shenzhen City	0	36.88	State-owned enterprise	536.96	0.00145	0	0	0	0	1300000000	0.023745	3.83108	0.544735	0	1	1
58	58	2012	201258	2000000000	480000000	460000000	300	1500000	55000000	0.022219	0	0	0	0	Leasing and Business Services	BusinessServices	1700000000	370000000	0.211593	55000000	0.031747	1700000	52000000	0	-12000000	16	0.035181	30.24	36.97	State-owned enterprise	16.1724	Guangdong Province	Shenzhen City	655.43	36.97	State-owned enterprise	131.062	0.005854	0	0	0	0	2500000000	0.023161	3.75306	0.499343	0	1	1
58	58	2013	201358	2000000000	640000000	600000000	368	1600000	73000000	0.024544	0	0	0	0	Leasing and Business Services	BusinessServices	2100000000	700000000	0.327471	73000000	0.034099	3600000	47000000	0	-10000000	17	0.044387	30.25	35.43	State-owned enterprise	16.1777	Guangdong Province	Shenzhen City	705.39	35.43	State-owned enterprise	4.96333	0.164057	0	0	0	0	3000000000	0.341648	3.57397	0.542236	0	1	1
58	58	2014	201458	2000000000	750000000	680000000	407	1700000	79000000	0.022605	0	0	0	0	Leasing and Business Services	BusinessServices	2700000000	1200000000	0.437771	79000000	0.02958	2100000	45000000	0	9200000	18	0.045467	30.24	35.1	State-owned enterprise	16.1724	Guangdong Province	Shenzhen City	604.16	35.1	State-owned enterprise	2.01574	0.40843	0	0	0	0	3500000000	0.272793	3.90364	0.568042	0	1	1
58	58	2015	201558	2000000000	840000000	740000000	882	840741	110000000	0.031393	3	1	0	2	Leasing and Business Services	BusinessServices	2600000000	930000000	0.357337	110000000	0.041294	4600000	44000000	0	3600000	19	0.056081	30.24	33.52	State-owned enterprise	7.2485	Guangdong Province	Shenzhen City	328.76	33.52	State-owned enterprise	1.37101	0.607943	0	0	0	0	3400000000	0.132445	3.52602	0.520799	0	1	1
58	58	2016	201658	2000000000	760000000	670000000	733	917305	140000000	0.03106	7	3	0	4	Leasing and Business Services	BusinessServices	2500000000	790000000	0.309922	140000000	0.055814	18000000	60000000	0	4600000	20	0.075409	30.24	34.04	State-owned enterprise	7.2485	Guangdong Province	Shenzhen City	291.45	34.04	State-owned enterprise	0.960797	0.895468	1	0	0	0	4600000000	0.075657	3.78991	0.492413	0	1	1
58	58	2017	201758	2000000000	2000000000	2000000000	2763	717086	310000000	0.047225	8	3	0	5	Leasing and Business Services	BusinessServices	7000000000	4400000000	0.630906	310000000	0.04405	43000000	140000000	0	22000000	21	0.064334	36.4873	38.5873	State-owned enterprise	17.594	Guangdong Province	Shenzhen City	576.86	38.5873	State-owned enterprise	0.393821	1.7923	0	0	0	0	6500000000	0.031259	3.52928	0.752349	0	1	1
58	58	2018	201858	2000000000	1600000000	1600000000	2411	666026	24000000	0.001041	8	3	0	5	Leasing and Business Services	BusinessServices	7100000000	4700000000	0.656307	24000000	0.003303	40000000	120000000	0	84000000	22	0.02507	56.7	58.58	State-owned enterprise	32.404	Guangdong Province	Shenzhen City	334.12	58.58	State-owned enterprise	0.397855	1.66292	0	0	0	0	23000000000	0.033894	4.43895	0.711078	1	1	1
58	58	2019	201958	2000000000	1500000000	1500000000	2793	534632	100000000	0.007049	8	3	0	5	Leasing and Business Services	BusinessServices	6200000000	3700000000	0.594452	100000000	0.016665	23000000	130000000	2900000	120000000	23	0.051044	56.7	58.63	State-owned enterprise	17.594	Guangdong Province	Shenzhen City	410.8	58.63	State-owned enterprise	0.406683	1.62275	0	0	0	0	15000000000	0.031303	4.14578	0.680864	0	1	1
58	58	2020	202058	2000000000	1400000000	1400000000	2615	536775	30000000	0.003266	9	3	1	5	Leasing and Business Services	BusinessServices	5800000000	3300000000	0.574448	30000000	0.005176	22000000	110000000	4200000	92000000	24	0.028041	56.7	59.75	State-owned enterprise	17.2622	Guangdong Province	Shenzhen City	585.24	59.75	State-owned enterprise	0.456599	1.53657	0	0	0	0	9200000000	0.08931	4.15411	0.668912	1	1	1
58	58	2021	202158	2000000000	2000000000	2000000000	11590	172101	99000000	0.003634	9	3	1	5	Leasing and Business Services	BusinessServices	5600000000	3100000000	0.54314	99000000	0.017546	17000000	120000000	5000000	86000000	25	0.051145	56.7	58.89	State-owned enterprise	17.594	Guangdong Province	Shenzhen City	616.28	58.89	State-owned enterprise	0.919502	0.851274	0	0	1	1	27000000000	0.104905	2.82373	0.639715	1	1	1
58	58	2022	202258	2000000000	1800000000	1800000000	11242	162676	40000000	0.001931	9	3	1	5	Leasing and Business Services	BusinessServices	5300000000	2900000000	0.538946	40000000	0.00753	19000000	120000000	9900000	51000000	26	0.022099	56.54	59.12	State-owned enterprise	17.5651	Guangdong Province	Shenzhen City	550.45	59.12	State-owned enterprise	0.906928	0.930364	0	0	2	2	21000000000	0.172503	2.90832	0.633474	0	1	1
58	58	2023	202358	2000000000	1900000000	1900000000	10055	193840	110000000	0.009659	9	3	1	5	Leasing and Business Services	BusinessServices	5400000000	2900000000	0.534449	110000000	0.021161	24000000	140000000	12000000	35000000	27	0.039978	56.54	59.38	State-owned enterprise	17.5444	Guangdong Province	Shenzhen City	0	59.38	State-owned enterprise	0.934653	0.824066	0	0	0	0	12000000000	0.155301	2.76037	0.628439	0	1	1
59	59	2010	201059	2000000000	24000000000	24000000000	9780	2400000	410000000	2.6842	0	0	0	0	Manufacturing Industry	PetroleumProcessing,Coking,andNuclearFuelProcessing	27000000000	20000000000	0.750634	410000000	0.015551	110000000	1000000000	0	760000000	13	0.046072	51.14	57.64	State-owned enterprise	0	Guangdong Province	Shenzhen City	894.43	57.64	State-owned enterprise	4.81761	0.173366	0	0	0	0	150000000	0.002372	1.10904	0.283085	0	1	0
59	59	2011	201159	2000000000	38000000000	38000000000	12603	3000000	840000000	0.243093	0	0	0	0	Manufacturing Industry	PetroleumProcessing,Coking,andNuclearFuelProcessing	29000000000	21000000000	0.735552	840000000	0.029506	210000000	1400000000	0	770000000	14	0.063568	51.14	57.49	State-owned enterprise	20.456	Guangdong Province	Shenzhen City	898.55	57.49	State-owned enterprise	7.31204	0.117161	0	0	0	0	3500000000	0.005036	0.759814	0.284895	0	1	0
59	59	2012	201259	2000000000	36000000000	36000000000	10247	3500000	20000000	0.009372	0	0	0	0	Manufacturing Industry	PetroleumProcessing,Coking,andNuclearFuelProcessing	33000000000	25000000000	0.774421	20000000	0.000609	270000000	1300000000	0	980000000	15	0.036728	51.14	57.14	State-owned enterprise	20.456	Guangdong Province	Shenzhen City	740.9	57.14	State-owned enterprise	4.92838	0.178491	0	0	0	0	2100000000	0.004588	0.909593	0.366878	0	1	0
59	59	2013	201359	2000000000	42000000000	42000000000	10463	4000000	-160000000	0.07063	0	0	0	0	Manufacturing Industry	PetroleumProcessing,Coking,andNuclearFuelProcessing	28000000000	21000000000	0.745773	-160000000	-0.005695	390000000	1500000000	0	650000000	16	0.018347	51.14	56.8	State-owned enterprise	0	Guangdong Province	Shenzhen City	754.19	56.8	State-owned enterprise	8.12625	0.110539	0	0	0	0	-2300000000	0.000298	0.684443	0.280236	0	1	0
59	59	2014	201459	2000000000	44000000000	44000000000	10355	4200000	-1500000000	-0.636047	0	0	0	0	Manufacturing Industry	PetroleumProcessing,Coking,andNuclearFuelProcessing	35000000000	25000000000	0.725987	-1500000000	-0.042954	240000000	1400000000	0	1000000000	17	-0.01519	50.86	59.09	State-owned enterprise	6.8152	Guangdong Province	Shenzhen City	0	59.09	State-owned enterprise	6.73507	0.138161	0	0	0	0	2300000000	0.004173	0.78729	0.371527	0	1	0
59	59	2015	201559	2000000000	31000000000	31000000000	11779	2600000	360000000	-0.172938	0	0	0	0	Manufacturing Industry	PetroleumProcessing,Coking,andNuclearFuelProcessing	30000000000	21000000000	0.691936	360000000	0.012117	290000000	1500000000	0	840000000	18	0.039602	47.54	58.79	State-owned enterprise	6.3704	Guangdong Province	Shenzhen City	696.89	58.79	State-owned enterprise	7.88092	0.106731	0	0	0	0	-2100000000	0.00378	0.968002	0.294864	0	1	0
59	59	2016	201659	2000000000	29000000000	29000000000	10835	2700000	1800000000	-0.53733	0	0	0	0	Manufacturing Industry	PetroleumProcessing,Coking,andNuclearFuelProcessing	31000000000	20000000000	0.646672	1800000000	0.058913	330000000	1600000000	0	750000000	19	0.093142	32.16	52.35	State-owned enterprise	12.1532	Guangdong Province	Shenzhen City	0	52.35	State-owned enterprise	5.76873	0.12449	0	0	0	0	-3400000000	0.005949	1.07788	0.38821	0	1	0
59	59	2017	201759	2000000000	34000000000	34000000000	10233	3300000	1900000000	0.212349	0	0	0	0	Manufacturing Industry	PetroleumProcessing,Coking,andNuclearFuelProcessing	31000000000	18000000000	0.591054	1900000000	0.062682	310000000	1600000000	0	590000000	20	0.099418	32.16	50.27	State-owned enterprise	10.8833	Guangdong Province	Shenzhen City	654.84	50.27	State-owned enterprise	6.3273	0.120399	0	0	0	0	9100000000	0.011084	0.918561	0.429112	0	1	0
59	59	2018	201859	2000000000	37000000000	37000000000	8298	4400000	1100000000	0.097045	0	0	0	0	Manufacturing Industry	PetroleumProcessing,Coking,andNuclearFuelProcessing	32000000000	19000000000	0.576934	1100000000	0.034618	250000000	1600000000	89000000	470000000	21	0.056654	32.16	52.46	State-owned enterprise	0	Guangdong Province	Shenzhen City	533.82	52.46	State-owned enterprise	7.21727	0.114706	0	0	0	0	12000000000	0.007494	0.88489	0.513168	1	1	0
59	59	2019	201959	2000000000	40000000000	40000000000	8649	4600000	1000000000	0.098792	0	0	0	0	Manufacturing Industry	PetroleumProcessing,Coking,andNuclearFuelProcessing	29000000000	15000000000	0.51817	1000000000	0.035729	300000000	1500000000	100000000	450000000	22	0.058088	32.16	53.95	State-owned enterprise	13.8662	Guangdong Province	Shenzhen City	684.6	53.95	State-owned enterprise	9.04105	0.094505	0	0	0	0	11000000000	0.003374	0.741238	0.453374	0	1	0
59	59	2020	202059	2000000000	30000000000	30000000000	8332	3700000	340000000	0.065959	2	0	2	0	Manufacturing Industry	PetroleumProcessing,Coking,andNuclearFuelProcessing	28000000000	14000000000	0.494189	340000000	0.012365	330000000	1300000000	110000000	410000000	23	0.028976	27.16	54.34	State-owned enterprise	12.3782	Guangdong Province	Shenzhen City	663.11	54.34	State-owned enterprise	9.39609	0.093281	0	0	0	0	5200000000	0.006258	0.916623	0.461405	1	1	0
59	59	2021	202159	2000000000	39000000000	39000000000	8056	4800000	940000000	0.156558	5	0	5	0	Manufacturing Industry	PetroleumProcessing,Coking,andNuclearFuelProcessing	32000000000	17000000000	0.53655	940000000	0.029182	320000000	1700000000	110000000	320000000	24	0.044542	27.16	55.48	State-owned enterprise	12.3782	Guangdong Province	Shenzhen City	711.8	55.48	State-owned enterprise	6.8309	0.115787	0	0	0	0	6000000000	0.004279	0.833047	0.546602	0	1	0
59	59	2022	202259	2000000000	49000000000	49000000000	8294	5900000	600000000	0.072761	7	0	7	0	Manufacturing Industry	PetroleumProcessing,Coking,andNuclearFuelProcessing	33000000000	18000000000	0.537197	600000000	0.01841	340000000	1100000000	140000000	240000000	25	0.032665	27.16	53.79	State-owned enterprise	12.3782	Guangdong Province	Shenzhen City	727.81	53.79	State-owned enterprise	8.02346	0.104027	0	0	0	0	8300000000	0.002105	0.665141	0.569069	0	1	0
59	59	2023	202359	2000000000	46000000000	46000000000	7839	5900000	83000000	0.047658	7	0	7	0	Manufacturing Industry	PetroleumProcessing,Coking,andNuclearFuelProcessing	32000000000	17000000000	0.530372	83000000	0.002606	330000000	990000000	160000000	180000000	26	0.01058	27.16	53.63	State-owned enterprise	12.3782	Guangdong Province	Shenzhen City	0	53.63	State-owned enterprise	6.75653	0.126074	0	0	3	1	1700000000	0.003696	0.691097	0.601199	0	1	0
60	60	2010	201060	2000000000	9600000000	9600000000	10081	954339	950000000	4.02686	0	0	0	0	Manufacturing Industry	Non-FerrousMetalSmeltingandRollingProcessing	15000000000	8900000000	0.6138	950000000	0.065198	280000000	680000000	0	68000000	16	0.0551	31.73	45.67	State-owned enterprise	0	Guangdong Province	Shenzhen City	715.33	45.67	State-owned enterprise	2.33338	0.339728	0	0	0	0	240000000	0.038787	1.51454	0.416219	0	1	0
60	60	2011	201160	2000000000	19000000000	19000000000	11066	1700000	1100000000	0.112127	0	0	0	0	Manufacturing Industry	Non-FerrousMetalSmeltingandRollingProcessing	14000000000	7400000000	0.525585	1100000000	0.077878	310000000	700000000	0	220000000	17	0.114165	31.73	42.99	State-owned enterprise	0	Guangdong Province	Shenzhen City	732.83	42.99	State-owned enterprise	6.47773	0.128618	0	0	0	0	9800000000	0.033731	0.753589	0.361736	1	1	0
60	60	2012	201260	2000000000	18000000000	18000000000	10831	1700000	530000000	0.03166	0	0	0	0	Manufacturing Industry	Non-FerrousMetalSmeltingandRollingProcessing	14000000000	7000000000	0.495988	530000000	0.037944	300000000	690000000	0	270000000	18	0.067973	31.73	44.46	State-owned enterprise	0	Guangdong Province	Shenzhen City	749.32	44.46	State-owned enterprise	7.96419	0.110879	0	0	0	0	17000000000	0.020741	0.764866	0.318174	1	1	0
60	60	2013	201360	2000000000	21000000000	21000000000	10521	2000000	420000000	-1.06935	0	0	0	0	Manufacturing Industry	Non-FerrousMetalSmeltingandRollingProcessing	14000000000	8100000000	0.561427	420000000	0.02914	280000000	600000000	0	210000000	19	0.047355	31.73	46.37	State-owned enterprise	0	Guangdong Province	Shenzhen City	729.57	46.37	State-owned enterprise	10.5	0.088637	0	0	0	0	-390000000	0.020002	0.684244	0.318721	0	1	0
60	60	2014	201460	2000000000	25000000000	25000000000	10221	2400000	550000000	0.082084	0	0	0	0	Manufacturing Industry	Non-FerrousMetalSmeltingandRollingProcessing	14000000000	7700000000	0.540798	550000000	0.038741	280000000	560000000	0	280000000	20	0.063138	31.73	45.47	State-owned enterprise	0	Guangdong Province	Shenzhen City	783.11	45.47	State-owned enterprise	12.5146	0.075041	0	0	0	0	6700000000	0.012574	0.578486	0.269947	0	1	0
60	60	2015	201560	2000000000	17000000000	17000000000	7848	2200000	260000000	-0.021952	0	0	0	0	Manufacturing Industry	Non-FerrousMetalSmeltingandRollingProcessing	16000000000	8000000000	0.503239	260000000	0.016415	260000000	510000000	0	260000000	21	0.03719	29.58	45.59	State-owned enterprise	0.3421	Guangdong Province	Shenzhen City	706.21	45.59	State-owned enterprise	8.20872	0.114505	0	0	0	0	-12000000000	0.021123	0.937709	0.325274	1	1	0
60	60	2016	201660	2000000000	15000000000	15000000000	10120	1500000	340000000	-0.105319	0	0	0	0	Manufacturing Industry	Non-FerrousMetalSmeltingandRollingProcessing	17000000000	8800000000	0.515829	340000000	0.020149	270000000	530000000	0	220000000	22	0.038404	29.58	45.8	State-owned enterprise	0.3421	Guangdong Province	Shenzhen City	696.6	45.8	State-owned enterprise	6.49333	0.136861	0	0	0	0	-3200000000	0.035086	1.12683	0.340691	0	1	0
60	60	2017	201760	2000000000	19000000000	19000000000	9685	2000000	1100000000	0.252714	0	0	0	0	Manufacturing Industry	Non-FerrousMetalSmeltingandRollingProcessing	19000000000	8500000000	0.448532	1100000000	0.057955	270000000	740000000	0	190000000	23	0.089237	27.51	42.17	State-owned enterprise	0.445	Guangdong Province	Shenzhen City	736.09	42.17	State-owned enterprise	7.32068	0.117191	0	0	0	0	4300000000	0.025798	0.994846	0.390456	1	1	0
60	60	2018	201860	2000000000	20000000000	20000000000	9855	2000000	910000000	0.035037	0	0	0	0	Manufacturing Industry	Non-FerrousMetalSmeltingandRollingProcessing	20000000000	8800000000	0.450591	910000000	0.04663	290000000	470000000	190000000	280000000	24	0.078244	27.51	40.95	State-owned enterprise	0.445	Guangdong Province	Shenzhen City	622.78	40.95	State-owned enterprise	7.90143	0.109478	0	0	0	0	26000000000	0.027527	0.977104	0.365955	1	1	0
60	60	2019	201960	2000000000	23000000000	23000000000	9611	2400000	870000000	0.094726	0	0	0	0	Manufacturing Industry	Non-FerrousMetalSmeltingandRollingProcessing	20000000000	9000000000	0.440773	870000000	0.042882	280000000	530000000	300000000	180000000	25	0.059253	27.51	41.72	State-owned enterprise	0.445	Guangdong Province	Shenzhen City	745.01	41.72	State-owned enterprise	12.1705	0.074692	0	0	0	0	9200000000	0.023819	0.891234	0.327833	0	1	0
60	60	2020	202060	2000000000	30000000000	30000000000	9835	3100000	1100000000	0.065676	0	0	0	0	Manufacturing Industry	Non-FerrousMetalSmeltingandRollingProcessing	24000000000	12000000000	0.47259	1100000000	0.045171	220000000	510000000	310000000	150000000	26	0.057417	27.51	41.49	State-owned enterprise	0.4023	Guangdong Province	Shenzhen City	731.99	41.49	State-owned enterprise	13.7737	0.067611	0	0	0	0	17000000000	0.020359	0.805539	0.351704	1	1	0
60	60	2021	202160	2000000000	44000000000	44000000000	9664	4600000	1200000000	0.043808	0	0	0	0	Manufacturing Industry	Non-FerrousMetalSmeltingandRollingProcessing	28000000000	14000000000	0.501386	1200000000	0.044237	150000000	530000000	360000000	160000000	27	0.0597	32.88	39.55	State-owned enterprise	3.372	Guangdong Province	Shenzhen City	718.66	39.55	State-owned enterprise	17.3677	0.054147	0	0	0	0	28000000000	0.013216	0.621026	0.32669	1	1	0
60	60	2022	202260	2000000000	55000000000	55000000000	9743	5700000	1200000000	0.008766	0	0	0	0	Manufacturing Industry	Non-FerrousMetalSmeltingandRollingProcessing	33000000000	17000000000	0.531575	1200000000	0.037834	150000000	520000000	390000000	94000000	28	0.045127	34.9	42.35	State-owned enterprise	3.572	Guangdong Province	Shenzhen City	669.24	42.35	State-owned enterprise	15.0515	0.063042	0	0	0	0	140000000000	0.013028	0.590035	0.30632	1	1	0
61	61	2010	201061	2000000000	1400000000	1400000000	5964	229849	280000000	0.227641	0	0	0	0	Leasing and Business Services	BusinessServices	9100000000	5300000000	0.585435	280000000	0.030662	68000000	330000000	0	50000000	16	0.042417	21.52	44.68	State-owned enterprise	0	Guangdong Province	Shenzhen City	708.39	44.68	State-owned enterprise	9.99566	0.069203	0	0	0	0	1200000000	0.028403	6.64767	0.448133	1	1	1
61	61	2011	201161	2000000000	1800000000	1800000000	7029	255467	260000000	0.205302	0	0	0	0	Leasing and Business Services	BusinessServices	9500000000	5300000000	0.564772	260000000	0.02761	99000000	390000000	0	90000000	17	0.045805	21.52	45.07	State-owned enterprise	0	Guangdong Province	Shenzhen City	607.38	45.07	State-owned enterprise	12.3463	0.052109	0	0	0	0	1300000000	0.033958	5.27318	0.314483	0	1	1
61	61	2012	201261	2000000000	1700000000	1700000000	5336	315213	100000000	0.042206	0	0	0	0	Leasing and Business Services	BusinessServices	11000000000	6300000000	0.593047	100000000	0.009888	100000000	390000000	0	170000000	18	0.029776	24.68	42.43	State-owned enterprise	0	Guangdong Province	Shenzhen City	688.63	42.43	State-owned enterprise	10.6043	0.060912	0	0	0	0	2500000000	0.041227	6.312	0.24458	0	1	1
61	61	2013	201361	2000000000	2200000000	2200000000	4363	497051	220000000	0.072778	0	0	0	0	Leasing and Business Services	BusinessServices	12000000000	6100000000	0.499835	220000000	0.01766	79000000	390000000	0	140000000	19	0.035256	24.31	56.38	State-owned enterprise	0	Guangdong Province	Shenzhen City	664.06	56.38	State-owned enterprise	650.502	0.000951	0	0	0	0	3000000000	0.02085	5.63645	0.261802	0	1	1
61	61	2014	201461	2000000000	1600000000	1600000000	4880	337755	140000000	0.038904	2	0	0	2	Leasing and Business Services	BusinessServices	14000000000	7600000000	0.554065	140000000	0.009808	110000000	410000000	0	130000000	20	0.026336	24.76	67.19	State-owned enterprise	0	Guangdong Province	Shenzhen City	627.71	67.19	State-owned enterprise	445.495	0.001211	0	0	0	0	3500000000	0.044274	8.37566	0.184855	0	1	1
61	61	2015	201561	2000000000	1700000000	1700000000	5368	323519	44000000	0.012871	4	0	0	4	Leasing and Business Services	BusinessServices	16000000000	10000000000	0.622803	44000000	0.002744	140000000	420000000	0	200000000	21	0.020757	26.76	66.82	State-owned enterprise	0	Guangdong Province	Shenzhen City	715.15	66.82	State-owned enterprise	1.752	0.293633	0	0	0	0	3400000000	0.04108	9.28885	0.188178	0	1	1
61	61	2016	201661	2000000000	2000000000	2000000000	5244	385217	93000000	0.020369	8	0	0	8	Leasing and Business Services	BusinessServices	17000000000	11000000000	0.637762	93000000	0.005407	180000000	400000000	0	240000000	22	0.029113	28.76	69.4	State-owned enterprise	0	Guangdong Province	Shenzhen City	642.65	69.4	State-owned enterprise	3.15466	0.206297	0	0	0	0	4600000000	0.039024	8.53887	0.16292	0	1	1
61	61	2017	201761	2000000000	2400000000	2400000000	5036	485759	61000000	0.009379	14	0	0	14	Leasing and Business Services	BusinessServices	19000000000	12000000000	0.659883	61000000	0.003246	180000000	390000000	0	260000000	23	0.023997	28.76	69.53	State-owned enterprise	0	Guangdong Province	Shenzhen City	675.62	69.53	State-owned enterprise	2.92474	0.212849	0	0	0	0	6500000000	0.023703	7.70289	0.192246	1	1	1
61	61	2018	201861	2000000000	2300000000	2300000000	4824	477209	100000000	0.00443	18	0	0	18	Leasing and Business Services	BusinessServices	19000000000	12000000000	0.653134	100000000	0.005275	140000000	380000000	7200000	270000000	24	0.026923	34	70.31	State-owned enterprise	0	Guangdong Province	Shenzhen City	672.9	70.31	State-owned enterprise	2.39666	0.262591	0	0	0	0	23000000000	0.025793	8.25336	0.202586	0	1	1
61	61	2019	201961	2000000000	2900000000	2900000000	4644	614333	410000000	0.027797	21	0	0	21	Leasing and Business Services	BusinessServices	20000000000	13000000000	0.649514	410000000	0.020757	110000000	400000000	9400000	230000000	25	0.043178	34	70.31	State-owned enterprise	0	Guangdong Province	Shenzhen City	720.63	70.31	State-owned enterprise	3.15159	0.202594	0	0	0	0	15000000000	0.021661	6.87026	0.209196	0	1	1
61	61	2020	202061	2000000000	3200000000	3200000000	4863	652776	440000000	0.047832	23	0	0	23	Leasing and Business Services	BusinessServices	19000000000	12000000000	0.634451	440000000	0.022783	120000000	410000000	7200000	190000000	26	0.043146	34	69.66	State-owned enterprise	0	Guangdong Province	Shenzhen City	669.78	69.66	State-owned enterprise	2.87798	0.222316	0	0	0	0	9200000000	0.030201	6.11293	0.174172	0	1	1
61	61	2021	202161	2000000000	4100000000	4100000000	4807	851296	500000000	0.018223	26	0	0	26	Leasing and Business Services	BusinessServices	21000000000	13000000000	0.638294	500000000	0.023976	160000000	460000000	9200000	220000000	27	0.045512	34	70.3	State-owned enterprise	0	Guangdong Province	Shenzhen City	660.22	70.3	State-owned enterprise	3.04687	0.221688	0	0	0	0	27000000000	0.030488	5.05105	0.190325	0	1	1
61	61	2022	202261	2000000000	4400000000	4400000000	4778	911172	330000000	0.015784	26	0	0	26	Leasing and Business Services	BusinessServices	21000000000	13000000000	0.641841	330000000	0.015597	120000000	440000000	17000000	200000000	28	0.034253	34	70.42	State-owned enterprise	0	Guangdong Province	Shenzhen City	623.57	70.42	State-owned enterprise	3.70678	0.195085	0	0	0	0	21000000000	0.047094	4.82076	0.174476	0	1	1
61	61	2023	202361	2000000000	5500000000	5500000000	4853	1100000	600000000	0.050778	26	0	0	26	Leasing and Business Services	BusinessServices	21000000000	13000000000	0.62812	600000000	0.028121	240000000	500000000	14000000	160000000	29	0.045497	34	74.47	State-owned enterprise	0	Guangdong Province	Shenzhen City	0	74.47	State-owned enterprise	4.36431	0.164484	0	0	0	0	12000000000	0.04941	3.87678	0.174328	0	1	1
62	62	2010	201062	2000000000	450000000	450000000	1026	435468	180000000	0.299535	0	0	0	0	Wholesale and Retail Trade	WholesaleIndustry	3800000000	2000000000	0.531336	180000000	0.046257	51000000	66000000	0	31000000	16	0.060278	74.96	77.23	Private enterprise	33.8851	Guangdong Province	Shenzhen City	703.01	77.23	Private enterprise	0.148096	1.89903	0	0	0	0	590000000	0.008003	8.56385	0.497579	0	1	1
62	62	2011	201162	2000000000	680000000	680000000	1559	438318	50000000	0.0516	0	0	0	0	Wholesale and Retail Trade	WholesaleIndustry	4700000000	2900000000	0.620521	50000000	0.010625	91000000	110000000	0	52000000	17	0.03023	74.96	77.79	Private enterprise	34.0792	Guangdong Province	Shenzhen City	645.72	77.79	Private enterprise	0.151286	2.48657	0	0	0	0	960000000	0.01371	6.82503	0.523106	0	1	1
62	62	2012	201262	2000000000	1600000000	1600000000	1791	870444	280000000	0.020194	0	0	0	0	Wholesale and Retail Trade	WholesaleIndustry	5000000000	3400000000	0.679874	280000000	0.056602	140000000	150000000	0	66000000	18	0.092478	74.96	76.44	Private enterprise	34.2359	Guangdong Province	Shenzhen City	671.83	76.44	Private enterprise	0.442099	1.07182	0	0	0	0	14000000000	0.01083	3.20594	0.567732	0	1	1
62	62	2013	201362	2000000000	2100000000	2100000000	1744	1200000	410000000	0.043853	0	0	0	0	Wholesale and Retail Trade	WholesaleIndustry	4900000000	2900000000	0.588971	410000000	0.083314	150000000	150000000	0	85000000	19	0.121664	74.96	76.43	Private enterprise	33.4482	Guangdong Province	Shenzhen City	671.59	76.43	Private enterprise	0.464674	0.96431	0	0	0	0	9300000000	0.006819	2.34772	0.5791	0	1	1
62	62	2014	201462	2000000000	2700000000	2700000000	1712	1600000	470000000	0.037454	0	0	0	0	Wholesale and Retail Trade	WholesaleIndustry	4000000000	1700000000	0.411927	470000000	0.116519	160000000	140000000	0	34000000	20	0.164973	74.96	78.16	Private enterprise	32.2496	Guangdong Province	Shenzhen City	729.67	78.16	Private enterprise	2.8998	0.196325	0	0	0	0	13000000000	0.007716	1.51638	0.344503	1	1	1
62	62	2015	201562	2000000000	2000000000	2000000000	1709	1200000	370000000	0.032173	0	0	0	0	Wholesale and Retail Trade	WholesaleIndustry	6200000000	2500000000	0.404929	370000000	0.060448	160000000	150000000	0	27000000	21	0.083597	70.76	79.52	Private enterprise	22.7435	Guangdong Province	Shenzhen City	641.14	79.52	Private enterprise	1.78256	0.370933	0	0	0	0	12000000000	0.342024	3.04003	0.484557	0	1	1
62	62	2016	201662	2000000000	5500000000	5500000000	1640	3400000	440000000	0.115083	0	0	0	0	Wholesale and Retail Trade	WholesaleIndustry	6900000000	2800000000	0.410328	440000000	0.063531	290000000	190000000	0	26000000	22	0.085348	70.76	79.31	Private enterprise	38.3329	Guangdong Province	Shenzhen City	694.83	79.31	Private enterprise	3.81255	0.21204	0	0	0	0	3800000000	0.195175	1.24854	0.538177	1	1	1
62	62	2017	201762	2000000000	8300000000	8300000000	1832	4500000	460000000	0.022075	1	0	0	1	Wholesale and Retail Trade	WholesaleIndustry	8600000000	4100000000	0.477586	460000000	0.05332	310000000	260000000	0	61000000	23	0.076527	70.76	79.61	Private enterprise	33.2491	Guangdong Province	Shenzhen City	576.35	79.61	Private enterprise	5.29779	0.158173	1	0	0	0	21000000000	0.207181	1.03225	0.550037	1	1	1
62	62	2018	201862	2000000000	12000000000	12000000000	1905	6200000	770000000	0.030083	2	0	0	2	Wholesale and Retail Trade	WholesaleIndustry	10000000000	5200000000	0.500546	770000000	0.074702	390000000	280000000	86000000	170000000	24	0.112709	70.76	79.76	Private enterprise	32.9158	Guangdong Province	Shenzhen City	755.47	79.76	Private enterprise	5.52393	0.152532	1	0	0	0	26000000000	0.211809	0.873063	0.610185	1	1	1
62	62	2019	201962	2000000000	14000000000	14000000000	1887	7600000	720000000	0.019402	4	1	0	3	Wholesale and Retail Trade	WholesaleIndustry	11000000000	5600000000	0.496825	720000000	0.063191	270000000	230000000	97000000	150000000	25	0.092367	70.76	79.65	Private enterprise	32.9158	Guangdong Province	Shenzhen City	677.64	79.65	Private enterprise	7.48771	0.118654	0	0	0	0	37000000000	0.224308	0.790683	0.645215	1	1	1
62	62	2020	202062	2000000000	16000000000	16000000000	1881	8700000	720000000	0.026927	4	1	0	3	Wholesale and Retail Trade	WholesaleIndustry	12000000000	6100000000	0.50159	720000000	0.058797	300000000	210000000	93000000	59000000	26	0.077042	70.76	79.16	Private enterprise	32.9158	Guangdong Province	Shenzhen City	732.22	79.16	Private enterprise	9.65656	0.093314	1	0	0	0	27000000000	0.247471	0.749554	0.678576	1	1	1
62	62	2021	202162	2000000000	23000000000	23000000000	2246	10000000	1000000000	0.030885	4	1	0	3	Wholesale and Retail Trade	WholesaleIndustry	16000000000	9000000000	0.568913	1000000000	0.066132	600000000	310000000	160000000	110000000	27	0.091857	60.53	79.56	Private enterprise	27.7843	Guangdong Province	Shenzhen City	746.52	79.56	Private enterprise	6.76551	0.130975	0	0	2	1	34000000000	0.209466	0.6903	0.731531	1	1	1
62	62	2022	202262	2000000000	24000000000	24000000000	2510	9500000	1100000000	0.02167	4	1	0	3	Wholesale and Retail Trade	WholesaleIndustry	16000000000	8500000000	0.52189	1100000000	0.065983	550000000	420000000	190000000	220000000	28	0.092295	57.28	78.3	Private enterprise	31.8823	Guangdong Province	Shenzhen City	762.66	78.3	Private enterprise	7.47309	0.11942	0	0	1	4	50000000000	0.185582	0.683483	0.703197	1	1	1
62	62	2023	202362	2000000000	21000000000	21000000000	2291	9000000	550000000	0.011272	4	1	0	3	Wholesale and Retail Trade	WholesaleIndustry	18000000000	9700000000	0.548013	550000000	0.031184	390000000	340000000	130000000	230000000	29	0.052233	43.99	78.2	Private enterprise	31.3088	Guangdong Province	Shenzhen City	0	78.2	Private enterprise	6.99324	0.129311	0	0	3	5	49000000000	0.276658	0.861699	0.714561	0	1	1
63	63	2010	201063	2000000000	70000000000	70000000000	85232	824384	3500000000	0.94789	6	1	0	5	Manufacturing Industry	Computer,Communication,andOtherElectronicEquipmentManufacturing	84000000000	59000000000	0.703371	3500000000	0.041312	8800000000	9500000000	0	1200000000	13	0.066055	32.45	58.38	Private enterprise	16.5495	Guangdong Province	Shenzhen City	944.06	58.38	Private enterprise	3.9108	0.17226	0	0	0	0	3700000000	0.249971	1.19766	0.778684	1	1	0
63	63	2011	201163	2000000000	86000000000	86000000000	89786	960667	2200000000	0.252689	20	7	0	13	Manufacturing Industry	Computer,Communication,andOtherElectronicEquipmentManufacturing	110000000000	79000000000	0.750505	2200000000	0.021288	11000000000	2400000000	0	2400000000	14	0.047372	30.76	57.93	Private enterprise	15.6876	Guangdong Province	Shenzhen City	884.99	57.93	Private enterprise	4.0136	0.173769	1	0	0	0	8900000000	0.276779	1.2216	0.801736	0	1	0
63	63	2012	201263	2000000000	84000000000	84000000000	78402	1100000	-2600000000	-0.243244	43	13	0	30	Manufacturing Industry	Computer,Communication,andOtherElectronicEquipmentManufacturing	110000000000	85000000000	0.789302	-2600000000	-0.024241	11000000000	11000000000	0	2300000000	15	0.003238	30.76	59.55	Private enterprise	15.6876	Guangdong Province	Shenzhen City	590.78	59.55	Private enterprise	5.60124	0.135864	1	0	0	0	11000000000	0.262032	1.27579	0.768933	1	1	0
63	63	2013	201363	2000000000	75000000000	75000000000	69093	1100000	1400000000	0.248435	53	16	0	37	Manufacturing Industry	Computer,Communication,andOtherElectronicEquipmentManufacturing	100000000000	76000000000	0.763931	1400000000	0.014325	10000000000	9600000000	0	2500000000	16	0.042847	30.78	56.44	Private enterprise	15.6978	Guangdong Province	Shenzhen City	783.85	56.44	Private enterprise	4.27251	0.165276	1	0	0	0	5800000000	0.284357	1.33025	0.763446	0	1	0
63	63	2014	201463	2000000000	81000000000	81000000000	75609	1100000	2700000000	0.216869	57	19	1	37	Manufacturing Industry	Computer,Communication,andOtherElectronicEquipmentManufacturing	110000000000	80000000000	0.752458	2700000000	0.025681	10000000000	11000000000	0	2100000000	17	0.053093	30.78	53.22	Private enterprise	15.6978	Guangdong Province	Shenzhen City	674.85	53.22	Private enterprise	2.84602	0.240481	2	0	0	0	13000000000	0.308734	1.3037	0.774148	0	1	0
63	63	2015	201563	2000000000	100000000000	100000000000	84622	1200000	3700000000	0.289097	73	25	2	46	Manufacturing Industry	Computer,Communication,andOtherElectronicEquipmentManufacturing	120000000000	78000000000	0.641433	3700000000	0.030938	12000000000	15000000000	0	1400000000	18	0.047433	30.59	56.66	Private enterprise	15.6009	Guangdong Province	Shenzhen City	776.29	56.66	Private enterprise	3.50199	0.19695	2	0	0	0	13000000000	0.252043	1.20669	0.788232	1	1	0
63	63	2016	201663	2000000000	100000000000	100000000000	81468	1200000	-1400000000	-0.082496	83	28	5	50	Manufacturing Industry	Computer,Communication,andOtherElectronicEquipmentManufacturing	140000000000	100000000000	0.711347	-1400000000	-0.00994	12000000000	15000000000	0	210000000	19	-0.003954	30.35	56.34	Private enterprise	15.4785	Guangdong Province	Shenzhen City	682.05	56.34	Private enterprise	2.61467	0.26484	1	0	0	0	17000000000	0.256815	1.39916	0.796748	1	1	0
63	63	2017	201763	2000000000	110000000000	110000000000	74773	1500000	5400000000	0.222284	97	32	10	55	Manufacturing Industry	Computer,Communication,andOtherElectronicEquipmentManufacturing	140000000000	99000000000	0.684777	5400000000	0.037415	12000000000	16000000000	0	1000000000	20	0.05392	30.34	54.71	Private enterprise	15.4734	Guangdong Province	Shenzhen City	774.09	54.71	Private enterprise	2.85909	0.241089	1	0	0	0	24000000000	0.22373	1.323	0.751799	1	1	0
63	63	2018	201863	2000000000	86000000000	86000000000	68240	1300000	-6900000000	-0.288632	110	36	16	58	Manufacturing Industry	Computer,Communication,andOtherElectronicEquipmentManufacturing	130000000000	96000000000	0.745184	-6900000000	-0.053725	9100000000	3700000000	11000000000	280000000	21	-0.054654	30.34	53.26	Private enterprise	15.4734	Guangdong Province	Shenzhen City	510.76	53.26	Private enterprise	2.29366	0.292486	2	0	0	0	24000000000	0.252503	1.51264	0.717798	1	1	0
63	63	2019	201963	2000000000	91000000000	91000000000	70066	1300000	5800000000	0.069746	122	38	23	61	Manufacturing Industry	Computer,Communication,andOtherElectronicEquipmentManufacturing	140000000000	100000000000	0.731206	5800000000	0.040911	7900000000	4800000000	13000000000	970000000	22	0.05756	27.18	51.79	Private enterprise	13.8618	Guangdong Province	Shenzhen City	699.85	51.79	Private enterprise	2.05892	0.305153	1	0	0	0	83000000000	0.221377	1.55618	0.726385	1	1	0
63	63	2020	202063	2000000000	100000000000	100000000000	73709	1400000	4700000000	0.03431	130	38	28	64	Manufacturing Industry	Computer,Communication,andOtherElectronicEquipmentManufacturing	150000000000	110000000000	0.693813	4700000000	0.031345	7600000000	5000000000	15000000000	420000000	23	0.036411	22.44	46.85	Private enterprise	11.4444	Guangdong Province	Shenzhen City	703.33	46.85	Private enterprise	2.05938	0.332076	0	0	0	0	140000000000	0.156638	1.48481	0.710176	1	1	0
63	63	2021	202163	2000000000	120000000000	120000000000	72584	1600000	7000000000	0.04369	146	44	34	68	Manufacturing Industry	Computer,Communication,andOtherElectronicEquipmentManufacturing	170000000000	120000000000	0.684246	7000000000	0.041691	8700000000	5400000000	19000000000	960000000	24	0.056066	21.3	46.29	Private enterprise	10.863	Guangdong Province	Shenzhen City	778.67	46.29	Private enterprise	2.04203	0.317117	2	0	0	0	160000000000	0.152889	1.47364	0.757694	1	1	0
63	63	2022	202263	2000000000	120000000000	120000000000	74811	1600000	7800000000	0.035152	150	45	37	68	Manufacturing Industry	Computer,Communication,andOtherElectronicEquipmentManufacturing	180000000000	120000000000	0.670947	7800000000	0.043059	9200000000	5300000000	22000000000	160000000	25	0.049266	21.28	46.98	Private enterprise	10.8528	Guangdong Province	Shenzhen City	628.3	46.98	Private enterprise	1.70725	0.3679	0	0	12	6	220000000000	0.144374	1.47171	0.761929	1	1	0
63	63	2023	202363	2000000000	120000000000	120000000000	72093	1700000	9200000000	0.052796	155	49	38	68	Manufacturing Industry	Computer,Communication,andOtherElectronicEquipmentManufacturing	200000000000	130000000000	0.659972	9200000000	0.045984	10000000000	5600000000	25000000000	-1100000000	26	0.045293	20.09	43.16	Private enterprise	10.2459	Guangdong Province	Shenzhen City	0	43.16	Private enterprise	1.7663	0.331034	0	0	63	10	180000000000	0.167576	1.61736	0.788743	1	1	0
65	65	2010	201065	2000000000	1800000000	1800000000	225	8100000	50000000	0.002911	0	0	0	0	Construction Industry	CivilEngineeringConstruction	2000000000	1400000000	0.706491	50000000	0.025456	30000000	38000000	0	62000000	26	0.061272	54.41	65.94	State-owned enterprise	0	Guangdong Province	Shenzhen City	698.55	65.94	State-owned enterprise	5.23261	0.170505	0	0	0	0	17000000000	0.125832	1.0678	0.859188	0	1	1
65	65	2011	201165	2000000000	2600000000	2600000000	249	11000000	85000000	0.004318	0	0	0	0	Construction Industry	CivilEngineeringConstruction	2300000000	1700000000	0.723701	85000000	0.036605	27000000	43000000	0	48000000	27	0.061823	54.41	67.9	State-owned enterprise	22.795	Guangdong Province	Shenzhen City	688.95	67.9	State-owned enterprise	8.04984	0.110528	0	0	0	0	20000000000	0.27922	0.88519	0.943003	0	1	1
65	65	2012	201265	2000000000	1700000000	1700000000	260	6400000	140000000	0.002237	0	0	0	0	Construction Industry	CivilEngineeringConstruction	3200000000	2400000000	0.756321	140000000	0.044885	37000000	50000000	0	-29000000	28	0.031895	54.41	66.78	State-owned enterprise	22.795	Guangdong Province	Shenzhen City	726.23	66.78	State-owned enterprise	3.3795	0.27772	0	0	0	0	64000000000	0.452096	1.92102	0.868117	1	1	1
65	65	2013	201365	2000000000	3000000000	3000000000	289	10000000	200000000	0.003474	0	0	0	0	Construction Industry	CivilEngineeringConstruction	4000000000	3000000000	0.757927	200000000	0.049207	45000000	57000000	0	-50000000	29	0.054249	54.41	69.46	State-owned enterprise	22.795	Guangdong Province	Shenzhen City	750.93	69.46	State-owned enterprise	4.47321	0.192243	0	0	0	0	56000000000	0.237348	1.34624	0.919863	0	1	1
65	65	2014	201465	2000000000	3000000000	3000000000	287	11000000	220000000	0.002747	0	0	0	0	Construction Industry	CivilEngineeringConstruction	4900000000	3700000000	0.75983	220000000	0.045613	39000000	60000000	0	-26000000	30	0.047833	54.41	65.94	State-owned enterprise	22.795	Guangdong Province	Shenzhen City	754.14	65.94	State-owned enterprise	7.44825	0.118966	0	0	0	0	82000000000	0.200752	1.62626	0.87668	0	1	1
65	65	2015	201565	2000000000	4300000000	4300000000	347	12000000	230000000	0.002438	0	0	0	0	Construction Industry	CivilEngineeringConstruction	6600000000	4500000000	0.672985	230000000	0.034824	57000000	61000000	0	-76000000	31	0.029699	52.94	67.29	State-owned enterprise	23.095	Guangdong Province	Shenzhen City	694.08	67.29	State-owned enterprise	10.1913	0.090531	0	0	0	0	95000000000	0.171091	1.54415	0.842777	1	1	1
65	65	2016	201665	2000000000	8800000000	8800000000	2030	4300000	530000000	0.0052	0	0	0	0	Construction Industry	CivilEngineeringConstruction	12000000000	8500000000	0.698646	530000000	0.04349	310000000	180000000	0	-170000000	32	0.039177	43.17	72.37	State-owned enterprise	0	Guangdong Province	Shenzhen City	568.08	72.37	State-owned enterprise	9.16241	0.096187	0	0	0	0	100000000000	0.276104	1.38647	0.827872	1	1	1
65	65	2017	201765	2000000000	9700000000	9700000000	2001	4900000	540000000	0.0047	0	0	0	0	Construction Industry	CivilEngineeringConstruction	11000000000	7300000000	0.640241	540000000	0.047378	360000000	170000000	0	110000000	33	0.068299	43.17	69.2	State-owned enterprise	0	Guangdong Province	Shenzhen City	678.75	69.2	State-owned enterprise	14.18	0.060798	0	0	0	0	120000000000	0.220711	1.17827	0.806055	0	1	1
65	65	2018	201865	2000000000	10000000000	10000000000	1921	5200000	620000000	0.004314	2	0	2	0	Construction Industry	CivilEngineeringConstruction	11000000000	6800000000	0.597413	620000000	0.053966	410000000	190000000	13000000	-150000000	34	0.056519	43.17	69.53	State-owned enterprise	0	Guangdong Province	Shenzhen City	606.68	69.53	State-owned enterprise	19.7778	0.043075	0	0	0	0	140000000000	0.238099	1.14693	0.77271	1	1	1
65	65	2019	201965	2000000000	11000000000	11000000000	1710	6500000	740000000	0.004634	4	0	4	0	Construction Industry	CivilEngineeringConstruction	15000000000	9300000000	0.630137	740000000	0.050153	410000000	200000000	15000000	21000000	35	0.059388	43.17	68.8	State-owned enterprise	0	Guangdong Province	Shenzhen City	652.67	68.8	State-owned enterprise	16.9199	0.050521	0	0	0	0	160000000000	0.390884	1.33326	0.725572	1	1	1
65	65	2020	202065	2000000000	13000000000	13000000000	1917	6700000	780000000	0.004378	4	0	4	0	Construction Industry	CivilEngineeringConstruction	18000000000	12000000000	0.655597	780000000	0.043367	330000000	230000000	15000000	-47000000	36	0.047346	43.17	68.35	State-owned enterprise	0	Guangdong Province	Shenzhen City	718.26	68.35	State-owned enterprise	17.3488	0.051865	0	0	0	0	180000000000	0.245395	1.40704	0.696442	0	1	1
65	65	2021	202165	2000000000	13000000000	13000000000	1911	6800000	680000000	0.003151	4	0	4	0	Construction Industry	CivilEngineeringConstruction	19000000000	13000000000	0.6463	680000000	0.035001	320000000	270000000	16000000	160000000	37	0.050009	42.89	67.89	State-owned enterprise	0	Guangdong Province	Shenzhen City	674.1	67.89	State-owned enterprise	11.7566	0.075964	0	0	0	0	220000000000	0.291112	1.48228	0.608797	1	1	1
65	65	2022	202265	2000000000	13000000000	13000000000	1922	7000000	800000000	0.003299	4	0	4	0	Construction Industry	CivilEngineeringConstruction	22000000000	14000000000	0.612401	800000000	0.036383	370000000	290000000	20000000	-360000000	38	0.027559	43.11	68.43	State-owned enterprise	0	Guangdong Province	Shenzhen City	702.41	68.43	State-owned enterprise	12.3589	0.069793	0	0	0	0	240000000000	0.270314	1.64372	0.624311	1	1	1
65	65	2023	202365	2000000000	21000000000	21000000000	1944	11000000	950000000	0.003961	4	0	4	0	Construction Industry	CivilEngineeringConstruction	24000000000	14000000000	0.608795	950000000	0.040139	460000000	340000000	66000000	-180000000	39	0.039433	43.1	72.2	State-owned enterprise	0	Guangdong Province	Shenzhen City	0	72.2	State-owned enterprise	14.1388	0.063428	0	0	0	0	240000000000	0.170153	1.10572	0.597222	0	1	1
66	66	2010	201066	2000000000	83000000000	83000000000	4941	17000000	830000000	0.227575	0	0	0	0	Manufacturing Industry	Computer,Communication,andOtherElectronicEquipmentManufacturing	33000000000	22000000000	0.674447	830000000	0.02535	2100000000	1900000000	0	-15000000	13	0.033988	53.92	59.1	State-owned enterprise	20.4303	Guangdong Province	Shenzhen City	922.36	59.1	State-owned enterprise	8.77911	0.107493	0	0	0	0	3700000000	0.161356	0.394571	0.834095	1	1	0
66	66	2011	201166	2000000000	76000000000	76000000000	33593	2300000	470000000	0.053445	2	2	0	0	Manufacturing Industry	Computer,Communication,andOtherElectronicEquipmentManufacturing	33000000000	23000000000	0.68834	470000000	0.014464	2200000000	2400000000	0	72000000	14	0.022385	53.92	58.74	State-owned enterprise	20.4303	Guangdong Province	Shenzhen City	755.27	58.74	State-owned enterprise	10.3928	0.089916	0	0	0	0	8900000000	0.179682	0.428942	0.817077	1	1	0
66	66	2012	201266	2000000000	80000000000	80000000000	42371	1900000	95000000	0.008914	2	2	0	0	Manufacturing Industry	Computer,Communication,andOtherElectronicEquipmentManufacturing	39000000000	29000000000	0.738523	95000000	0.002436	3300000000	3300000000	0	470000000	15	0.019437	53.92	55.23	State-owned enterprise	20.4303	Guangdong Province	Shenzhen City	804	55.23	State-owned enterprise	7.67666	0.119645	1	0	0	0	11000000000	0.164228	0.491321	0.774836	1	1	0
66	66	2013	201366	2000000000	78000000000	78000000000	40558	1900000	-760000000	-0.132198	2	2	0	0	Manufacturing Industry	Computer,Communication,andOtherElectronicEquipmentManufacturing	39000000000	31000000000	0.77851	-760000000	-0.019448	3700000000	3200000000	0	890000000	16	0.011569	53.92	58.24	State-owned enterprise	20.4303	Guangdong Province	Shenzhen City	703.01	58.24	State-owned enterprise	8.43449	0.108526	1	0	0	0	5800000000	0.168133	0.503804	0.759468	1	1	0
66	66	2014	201466	2000000000	77000000000	77000000000	39510	2000000	-340000000	-0.027016	2	2	0	0	Manufacturing Industry	Computer,Communication,andOtherElectronicEquipmentManufacturing	41000000000	32000000000	0.791154	-340000000	-0.008379	3400000000	3200000000	0	1500000000	17	0.035515	53.92	57.54	State-owned enterprise	2.8793	Guangdong Province	Shenzhen City	738.73	57.54	State-owned enterprise	7.54317	0.119537	1	0	0	0	13000000000	0.159665	0.525245	0.774426	1	1	0
66	66	2015	201566	2000000000	73000000000	73000000000	38711	1900000	-190000000	-0.015057	2	2	0	0	Manufacturing Industry	Computer,Communication,andOtherElectronicEquipmentManufacturing	39000000000	31000000000	0.779422	-190000000	-0.004937	2800000000	2800000000	0	1700000000	18	0.044235	53.92	56.68	State-owned enterprise	2.8793	Guangdong Province	Shenzhen City	745.84	56.68	State-owned enterprise	7.62904	0.119091	1	0	0	0	13000000000	0.155069	0.540969	0.768587	1	1	0
66	66	2016	201666	2000000000	69000000000	69000000000	36288	1900000	210000000	0.012577	2	2	0	0	Manufacturing Industry	Computer,Communication,andOtherElectronicEquipmentManufacturing	41000000000	31000000000	0.767378	210000000	0.005253	2600000000	2900000000	0	390000000	19	0.024195	53.92	57.32	State-owned enterprise	0	Guangdong Province	Shenzhen City	592.62	57.32	State-owned enterprise	164.579	0.005481	1	0	0	0	17000000000	0.009508	0.591089	0.948519	1	1	0
66	66	2017	201766	2000000000	9500000000	9500000000	13829	687457	700000000	0.028726	13	6	6	1	Manufacturing Industry	Computer,Communication,andOtherElectronicEquipmentManufacturing	15000000000	7600000000	0.502777	700000000	0.04579	390000000	1100000000	0	47000000	20	0.054495	40.91	44.6	State-owned enterprise	0.0735	Guangdong Province	Shenzhen City	636.2	44.6	State-owned enterprise	4.56888	0.171444	1	0	0	0	24000000000	0.228433	1.59902	0.521247	0	1	0
66	66	2018	201866	2000000000	10000000000	10000000000	13846	722915	1100000000	0.043875	26	11	14	1	Manufacturing Industry	Computer,Communication,andOtherElectronicEquipmentManufacturing	16000000000	9400000000	0.584406	1100000000	0.066014	380000000	610000000	640000000	43000000	21	0.085193	40.75	45.45	State-owned enterprise	0.0735	Guangdong Province	Shenzhen City	696.82	45.45	State-owned enterprise	3.93851	0.198229	3	0	0	0	24000000000	0.296441	1.59871	0.591274	1	1	0
66	66	2019	201966	2000000000	11000000000	11000000000	13571	799041	1200000000	0.014076	57	24	29	4	Manufacturing Industry	Computer,Communication,andOtherElectronicEquipmentManufacturing	22000000000	13000000000	0.600809	1200000000	0.053799	490000000	590000000	850000000	110000000	22	0.067273	40.59	49.92	State-owned enterprise	0.0735	Guangdong Province	Shenzhen City	686.65	49.92	State-owned enterprise	2.24301	0.335864	1	0	0	0	83000000000	0.2778	1.99845	0.647299	1	1	0
66	66	2020	202066	2000000000	14000000000	14000000000	15410	937449	970000000	0.007082	78	34	39	5	Manufacturing Industry	Computer,Communication,andOtherElectronicEquipmentManufacturing	28000000000	18000000000	0.660481	970000000	0.035401	490000000	730000000	1000000000	320000000	23	0.049371	41.51	47.96	State-owned enterprise	0.0735	Guangdong Province	Shenzhen City	666.73	47.96	State-owned enterprise	1.99439	0.387994	1	0	0	0	140000000000	0.256827	1.90573	0.674375	1	1	0
66	66	2021	202166	2000000000	18000000000	18000000000	16838	1100000	680000000	0.004238	103	43	53	7	Manufacturing Industry	Computer,Communication,andOtherElectronicEquipmentManufacturing	33000000000	22000000000	0.670954	680000000	0.020864	650000000	1100000000	1200000000	340000000	24	0.0331	41.34	46.64	State-owned enterprise	0.0735	Guangdong Province	Shenzhen City	673.76	46.64	State-owned enterprise	1.9553	0.404534	1	0	0	0	160000000000	0.266746	1.83867	0.615986	1	1	0
66	66	2022	202266	2000000000	14000000000	14000000000	15905	881945	230000000	0.001021	124	50	63	11	Manufacturing Industry	Computer,Communication,andOtherElectronicEquipmentManufacturing	34000000000	19000000000	0.561631	230000000	0.00668	530000000	940000000	1300000000	250000000	25	0.014966	39.35	48.46	State-owned enterprise	7.2833	Guangdong Province	Shenzhen City	591.03	48.46	State-owned enterprise	1.50913	0.495575	1	0	31	5	220000000000	0.33928	2.41468	0.603275	0	1	0
68	68	2012	201268	2000000000	100000000	100000000	30	3500000	3200000	0.01028	0	0	0	0	Scientific Research and Technical Services	ProfessionalandTechnicalServices	430000000	190000000	0.453366	3200000	0.007428	0	28000000	0	4800000	15	0.018647	22.45	61.8	State-owned enterprise	23.3723	Guangdong Province	Shenzhen City	710.13	61.8	State-owned enterprise	6363.93	0.000148	0	0	0	0	310000000	0.667841	4.06137	0.308928	0	1	1
68	68	2013	201368	2000000000	720000000	720000000	36	20000000	-37000000	-0.082732	0	0	0	0	Scientific Research and Technical Services	ProfessionalandTechnicalServices	590000000	400000000	0.669023	-37000000	-0.062883	0	34000000	0	17000000	16	-0.034896	22.45	61.67	State-owned enterprise	23.3723	Guangdong Province	Shenzhen City	720.65	61.67	State-owned enterprise	45256.4	2.2e-05	0	0	0	0	450000000	0.44749	0.819664	0.57016	0	1	1
68	68	2014	201468	2000000000	67000000	67000000	256	262479	-110000000	-0.147983	0	0	0	0	Scientific Research and Technical Services	ProfessionalandTechnicalServices	420000000	300000000	0.723252	-110000000	-0.250484	2300000	49000000	0	24000000	17	-0.194225	22.45	49.55	Private enterprise	8.698	Guangdong Province	Shenzhen City	0	49.55	Private enterprise	17.6993	0.03497	0	0	0	0	710000000	0.982817	6.26144	0.377274	1	1	1
68	68	2015	201568	2000000000	170000000	170000000	372	458653	8100000	0.006916	1	0	1	0	Scientific Research and Technical Services	ProfessionalandTechnicalServices	760000000	95000000	0.125987	8100000	0.010732	8000000	63000000	0	-8200000	18	0.001784	26.43	56.2	Private enterprise	12.8238	Guangdong Province	Shenzhen City	657.98	56.2	Private enterprise	20.8368	0.029806	0	0	0	0	1200000000	0.657962	4.44194	0.522015	0	1	1
68	68	2016	201668	2000000000	300000000	300000000	418	711874	8700000	0.006446	1	0	1	0	Scientific Research and Technical Services	ProfessionalandTechnicalServices	1300000000	510000000	0.390353	8700000	0.00664	13000000	87000000	0	-8800000	19	0.011062	26.43	54.68	Private enterprise	12.8238	Guangdong Province	Shenzhen City	0	54.68	Private enterprise	17.6327	0.032658	0	0	0	0	1400000000	0.417276	4.41494	0.583763	0	1	1
68	68	2017	201768	2000000000	410000000	410000000	555	744017	33000000	0.018262	1	0	1	0	Scientific Research and Technical Services	ProfessionalandTechnicalServices	2800000000	1700000000	0.610299	33000000	0.011643	11000000	78000000	0	28000000	20	0.024472	26.43	53.8	Other	13.7436	Guangdong Province	Shenzhen City	695.55	53.8	Other	18.0865	0.031618	0	0	0	0	1800000000	0.596599	6.78977	0.398672	1	1	1
68	68	2018	201868	2000000000	210000000	210000000	541	380589	-140000000	-0.07173	1	0	1	0	Scientific Research and Technical Services	ProfessionalandTechnicalServices	3400000000	2500000000	0.728095	-140000000	-0.040564	10000000	83000000	21000000	38000000	21	-0.028292	26.48	52.02	Private enterprise	12.7104	Guangdong Province	Shenzhen City	452.14	52.02	Private enterprise	7.06005	0.103	0	0	0	0	1900000000	0.947642	16.7252	0.332259	0	1	1
68	68	2019	201968	2000000000	230000000	230000000	554	406292	7200000	0.001807	1	0	1	0	Scientific Research and Technical Services	ProfessionalandTechnicalServices	3800000000	2800000000	0.747129	7200000	0.001904	7200000	75000000	15000000	54000000	22	0.016372	26.48	49.93	State-owned enterprise, Private enterprise	10.3363	Guangdong Province	Shenzhen City	716.14	49.93	State-owned enterprise, Private enterprise	5.10311	0.13191	0	0	0	0	4000000000	0.961157	16.8216	0.305356	0	1	1
68	68	2020	202068	2000000000	230000000	230000000	482	474438	-180000000	-0.022439	1	0	1	0	Scientific Research and Technical Services	ProfessionalandTechnicalServices	3700000000	2900000000	0.790441	-180000000	-0.048218	7100000	76000000	9800000	80000000	23	-0.02655	26.48	47.98	State-owned enterprise	9.8207	Guangdong Province	Shenzhen City	618.79	47.98	State-owned enterprise	5.42936	0.134867	0	0	0	0	8000000000	0.701805	16.2403	0.292255	1	1	1
68	68	2021	202168	2000000000	940000000	940000000	672	1400000	-120000000	-0.027521	1	0	1	0	Scientific Research and Technical Services	ProfessionalandTechnicalServices	4000000000	3400000000	0.836634	-120000000	-0.029373	10000000	77000000	23000000	78000000	24	-0.011245	26.48	48.19	State-owned enterprise	5.3635	Guangdong Province	Shenzhen City	591.14	48.19	State-owned enterprise	10.9176	0.083379	0	0	0	0	4300000000	0.500076	4.3038	0.320831	0	1	1
68	68	2022	202268	2000000000	1100000000	1100000000	591	1900000	-230000000	-0.061218	1	0	1	0	Scientific Research and Technical Services	ProfessionalandTechnicalServices	4300000000	3900000000	0.901682	-230000000	-0.054387	11000000	110000000	13000000	52000000	25	-0.043993	26.48	47.21	State-owned enterprise	5.3635	Guangdong Province	Shenzhen City	535.46	47.21	State-owned enterprise	12.4739	0.071528	0	0	0	0	3800000000	0.500261	3.88712	0.371442	0	1	1
68	68	2023	202368	2000000000	920000000	920000000	383	2400000	640000000	0.107384	1	0	1	0	Scientific Research and Technical Services	ProfessionalandTechnicalServices	4200000000	3200000000	0.750462	640000000	0.149762	11000000	130000000	13000000	46000000	26	0.176007	26.48	48.29	State-owned enterprise	7.8315	Guangdong Province	Shenzhen City	0	48.29	State-owned enterprise	27.414	0.036442	0	0	0	0	5900000000	0.283308	4.60913	0.399948	0	1	1
69	69	2010	201069	2000000000	17000000000	17000000000	19337	895572	3300000000	0.145817	0	0	0	0	Real Estate Industry	RealEstateIndustry	49000000000	34000000000	0.696934	3300000000	0.068576	740000000	1300000000	0	260000000	13	0.094786	56.36	62.9	State-owned enterprise	0	Guangdong Province	Shenzhen City	691.46	62.9	State-owned enterprise	0.432792	1.13033	0	0	0	0	23000000000	0.010927	2.80281	0.594082	0	1	1
69	69	2011	201169	2000000000	17000000000	17000000000	20974	825983	3300000000	0.10941	0	0	0	0	Real Estate Industry	RealEstateIndustry	63000000000	45000000000	0.711698	3300000000	0.052361	930000000	1500000000	0	310000000	14	0.073759	56.52	62.53	State-owned enterprise	0	Guangdong Province	Shenzhen City	907.73	62.53	State-owned enterprise	0.254734	1.83198	0	0	0	0	30000000000	0.014885	3.62279	0.639943	0	1	1
69	69	2012	201269	2000000000	22000000000	22000000000	21425	1000000	4100000000	0.110471	0	0	0	0	Real Estate Industry	RealEstateIndustry	73000000000	51000000000	0.699528	4100000000	0.055572	1200000000	1600000000	0	380000000	15	0.078359	56.62	64.56	State-owned enterprise	0	Guangdong Province	Shenzhen City	956.58	64.56	State-owned enterprise	0.304533	1.57669	0	0	0	0	37000000000	0.01691	3.27575	0.634314	1	1	1
69	69	2013	201369	2000000000	28000000000	28000000000	21454	1300000	5000000000	0.125963	0	0	0	0	Real Estate Industry	RealEstateIndustry	88000000000	60000000000	0.685297	5000000000	0.056398	1300000000	1700000000	0	500000000	16	0.084316	56.63	64.44	State-owned enterprise	0	Guangdong Province	Shenzhen City	800.68	64.44	State-owned enterprise	0.287167	1.63705	0	0	0	0	39000000000	0.013793	3.1211	0.666655	0	1	1
69	69	2014	201469	2000000000	31000000000	31000000000	24575	1200000	5600000000	0.129639	0	0	0	0	Real Estate Industry	RealEstateIndustry	95000000000	63000000000	0.660105	5600000000	0.058928	1300000000	1900000000	0	670000000	17	0.089381	56.9	63.55	State-owned enterprise	0	Guangdong Province	Shenzhen City	764.42	63.55	State-owned enterprise	0.295292	1.45737	0	0	0	0	43000000000	0.017066	3.08857	0.687524	0	1	1
69	69	2015	201569	2000000000	32000000000	32000000000	24290	1300000	5200000000	0.086644	4	0	0	4	Real Estate Industry	RealEstateIndustry	120000000000	73000000000	0.634098	5200000000	0.045489	1200000000	2200000000	0	800000000	18	0.070504	57.66	67.97	State-owned enterprise	0	Guangdong Province	Shenzhen City	800.86	67.97	State-owned enterprise	0.294778	1.58801	0	0	0	0	61000000000	0.015045	3.57566	0.710758	1	1	1
69	69	2016	201669	2000000000	35000000000	35000000000	24427	1500000	7300000000	0.111866	7	0	0	7	Real Estate Industry	RealEstateIndustry	150000000000	98000000000	0.671215	7300000000	0.049957	1200000000	2000000000	0	930000000	19	0.070969	53.47	72.14	State-owned enterprise	0	Guangdong Province	Shenzhen City	803.03	72.14	State-owned enterprise	0.243992	1.9157	0	0	0	0	65000000000	0.010875	4.12459	0.725613	0	1	1
69	69	2017	201769	2000000000	42000000000	42000000000	25130	1700000	9300000000	0.106542	11	0	0	11	Real Estate Industry	RealEstateIndustry	220000000000	150000000000	0.698911	9300000000	0.042851	1400000000	2200000000	0	1600000000	20	0.066303	53.47	71.83	State-owned enterprise	0	Guangdong Province	Shenzhen City	806.26	71.83	State-owned enterprise	0.199736	2.49068	0	0	0	0	87000000000	0.011437	5.13597	0.766387	0	1	1
69	69	2018	201869	2000000000	48000000000	48000000000	24934	1900000	11000000000	0.052376	14	0	0	14	Real Estate Industry	RealEstateIndustry	290000000000	220000000000	0.737692	11000000000	0.038394	1700000000	2400000000	0	2100000000	21	0.059342	46.99	70.21	State-owned enterprise	0	Guangdong Province	Shenzhen City	795.26	70.21	State-owned enterprise	0.119138	3.32815	0	0	0	0	220000000000	0.007197	6.11036	0.796564	0	1	1
69	69	2019	201969	2000000000	60000000000	60000000000	25003	2400000	14000000000	0.054184	19	0	0	19	Real Estate Industry	RealEstateIndustry	380000000000	290000000000	0.749767	14000000000	0.037781	1900000000	2800000000	0	1800000000	22	0.055353	47.01	68.27	State-owned enterprise	0	Guangdong Province	Shenzhen City	787.38	68.27	State-owned enterprise	0.14061	3.08778	0	0	0	0	270000000000	0.004767	6.32436	0.785742	0	1	1
69	69	2020	202069	2000000000	82000000000	82000000000	23986	3400000	16000000000	0.103198	25	0	0	25	Real Estate Industry	RealEstateIndustry	460000000000	350000000000	0.75826	16000000000	0.034436	2800000000	2800000000	0	1900000000	23	0.052192	47.01	64.38	State-owned enterprise	0	Guangdong Province	Shenzhen City	749.18	64.38	State-owned enterprise	0.163882	3.05926	1	0	0	0	150000000000	0.013978	5.57712	0.815382	0	1	1
69	69	2021	202169	2000000000	100000000000	100000000000	24526	4200000	7200000000	0.090644	28	2	0	26	Real Estate Industry	RealEstateIndustry	480000000000	360000000000	0.748394	7200000000	0.014898	3400000000	3000000000	0	2400000000	24	0.026843	47.01	64.83	State-owned enterprise	0	Guangdong Province	Shenzhen City	733.23	64.83	State-owned enterprise	0.305776	2.41532	0	0	0	0	79000000000	0.029925	4.6797	0.805449	1	1	1
69	69	2022	202269	2000000000	77000000000	77000000000	19713	3900000	-13000000000	0.333405	29	2	1	26	Real Estate Industry	RealEstateIndustry	390000000000	290000000000	0.743891	-13000000000	-0.032493	3200000000	2900000000	0	2700000000	25	-0.018374	47.01	64.3	State-owned enterprise	0	Guangdong Province	Shenzhen City	609.2	64.3	State-owned enterprise	0.302188	2.55351	0	0	0	0	-38000000000	0.01198	5.11831	0.749169	0	1	1
69	69	2023	202369	2000000000	56000000000	56000000000	19209	2900000	-8400000000	-0.211709	29	2	1	26	Real Estate Industry	RealEstateIndustry	370000000000	290000000000	0.768119	-8400000000	-0.022734	2500000000	2300000000	0	3100000000	26	-0.007237	47.01	63.56	State-owned enterprise	0	Guangdong Province	Shenzhen City	0	63.56	State-owned enterprise	0.253306	3.19885	0	0	0	0	40000000000	0.017127	6.65593	0.747409	0	1	1
70	70	2010	201070	2000000000	1100000000	1100000000	1371	775871	63000000	0.004637	0	0	0	0	Manufacturing Industry	ElectricalMachineryandEquipmentManufacturing	1600000000	730000000	0.454388	63000000	0.039217	50000000	110000000	0	-1600000	13	0.041079	49.14	60.04	State-owned enterprise	21.3079	Guangdong Province	Shenzhen City	685.83	60.04	State-owned enterprise	3.20952	0.262002	0	0	0	0	13000000000	0.273398	1.50073	0.659656	1	1	0
70	70	2011	201170	2000000000	1200000000	1200000000	1598	780265	42000000	0.002125	0	0	0	0	Manufacturing Industry	ElectricalMachineryandEquipmentManufacturing	1800000000	900000000	0.495641	42000000	0.023029	60000000	97000000	0	1900000	14	0.025699	49.14	59.82	State-owned enterprise	28.7979	Guangdong Province	Shenzhen City	702.09	59.82	State-owned enterprise	3.13842	0.265414	0	0	0	0	20000000000	0.285011	1.45993	0.619668	1	1	0
70	70	2012	201270	2000000000	1600000000	1600000000	1776	906581	55000000	0.005048	0	0	0	0	Manufacturing Industry	ElectricalMachineryandEquipmentManufacturing	2000000000	1000000000	0.509238	55000000	0.027426	67000000	120000000	0	13000000	15	0.037278	49.14	59.16	State-owned enterprise	21.3079	Guangdong Province	Shenzhen City	714.12	59.16	State-owned enterprise	3.2916	0.250777	0	0	0	0	11000000000	0.275605	1.237	0.650308	0	1	0
70	70	2013	201370	2000000000	1600000000	1600000000	1945	808201	64000000	0.006255	0	0	0	0	Manufacturing Industry	ElectricalMachineryandEquipmentManufacturing	2300000000	1100000000	0.482769	64000000	0.028579	81000000	120000000	0	10000000	16	0.036394	45.33	59.09	State-owned enterprise	18.2762	Guangdong Province	Shenzhen City	632.61	59.09	State-owned enterprise	3.08589	0.26274	0	0	0	0	10000000000	0.367265	1.43355	0.621705	0	1	0
70	70	2014	201470	2000000000	1900000000	1900000000	2081	919392	71000000	0.007066	0	0	0	0	Manufacturing Industry	ElectricalMachineryandEquipmentManufacturing	2600000000	1300000000	0.51634	71000000	0.02715	98000000	150000000	0	8300000	17	0.036092	45.33	56.34	State-owned enterprise	18.2762	Guangdong Province	Shenzhen City	612.88	56.34	State-owned enterprise	2.81727	0.288393	0	0	0	0	10000000000	0.382363	1.36319	0.659855	1	1	0
70	70	2015	201570	2000000000	2400000000	2400000000	3380	724792	-280000000	-0.014677	1	1	0	0	Manufacturing Industry	ElectricalMachineryandEquipmentManufacturing	4000000000	2600000000	0.64449	-280000000	-0.071878	100000000	180000000	0	13000000	18	-0.065197	39.18	57.72	State-owned enterprise	15.07	Guangdong Province	Shenzhen City	699.13	57.72	State-owned enterprise	2.25648	0.371771	1	0	0	0	19000000000	0.403873	1.61834	0.65593	1	1	0
70	70	2016	201670	2000000000	4600000000	4600000000	4442	1000000	140000000	0.006172	2	1	0	1	Manufacturing Industry	ElectricalMachineryandEquipmentManufacturing	4800000000	3200000000	0.6724	140000000	0.028812	140000000	320000000	0	48000000	19	0.046264	39.18	58.98	State-owned enterprise	15.07	Guangdong Province	Shenzhen City	696.32	58.98	State-owned enterprise	3.65381	0.231768	1	0	0	0	22000000000	0.277968	1.0334	0.687872	1	1	0
70	70	2017	201770	2000000000	5500000000	5500000000	4916	1100000	240000000	0.008959	4	1	0	3	Manufacturing Industry	ElectricalMachineryandEquipmentManufacturing	5900000000	4000000000	0.688177	240000000	0.041229	130000000	350000000	0	67000000	20	0.059768	39.18	57.01	State-owned enterprise	15.07	Guangdong Province	Shenzhen City	684	57.01	State-owned enterprise	3.67876	0.229391	1	0	0	0	27000000000	0.354311	1.06943	0.734796	1	1	0
70	70	2018	201870	2000000000	5700000000	5700000000	4179	1400000	300000000	0.009556	5	1	0	4	Manufacturing Industry	ElectricalMachineryandEquipmentManufacturing	7200000000	5000000000	0.694881	300000000	0.04177	110000000	110000000	230000000	78000000	21	0.058113	39.18	56.85	State-owned enterprise	15.07	Guangdong Province	Shenzhen City	723.54	56.85	State-owned enterprise	3.04604	0.275465	1	0	0	0	32000000000	0.407353	1.26522	0.73574	1	1	0
70	70	2019	201970	2000000000	4300000000	4300000000	3615	1200000	370000000	0.004588	6	1	0	5	Manufacturing Industry	ElectricalMachineryandEquipmentManufacturing	7100000000	4200000000	0.5931	370000000	0.05181	160000000	130000000	250000000	80000000	22	0.070112	36.17	47.36	State-owned enterprise	21.4906	Guangdong Province	Shenzhen City	657.57	47.36	State-owned enterprise	2.23791	0.358515	2	0	0	0	80000000000	0.45307	1.63798	0.694065	1	1	0
70	70	2020	202070	2000000000	4700000000	4700000000	2877	1600000	58000000	0.000457	9	1	0	8	Manufacturing Industry	ElectricalMachineryandEquipmentManufacturing	10000000000	7100000000	0.705036	58000000	0.005782	160000000	140000000	220000000	130000000	23	0.025497	36.1	46.58	State-owned enterprise	13.8831	Guangdong Province	Shenzhen City	591.32	46.58	State-owned enterprise	1.73185	0.469583	2	0	0	0	130000000000	0.348029	2.13569	0.76917	1	1	0
70	70	2021	202170	2000000000	4600000000	4600000000	2773	1700000	-600000000	-0.005186	10	1	1	8	Manufacturing Industry	ElectricalMachineryandEquipmentManufacturing	8300000000	5800000000	0.697191	-600000000	-0.072345	100000000	130000000	250000000	130000000	24	-0.056862	37.07	45.03	State-owned enterprise	14.2292	Guangdong Province	Shenzhen City	536.15	45.03	State-owned enterprise	4.31532	0.205283	1	0	0	0	120000000000	0.449905	1.81314	0.667937	1	1	0
70	70	2022	202270	2000000000	4200000000	4200000000	3059	1400000	54000000	0.000288	13	2	3	8	Manufacturing Industry	ElectricalMachineryandEquipmentManufacturing	7900000000	5500000000	0.699494	54000000	0.006847	120000000	160000000	300000000	69000000	25	0.017091	37.32	44.65	State-owned enterprise	14.3222	Guangdong Province	Shenzhen City	491.09	44.65	State-owned enterprise	2.94044	0.28594	2	0	10	2	190000000000	0.562922	1.87828	0.628349	0	1	0
78	78	2010	201078	2000000000	4000000000	4000000000	3484	1100000	55000000	0.005191	0	0	0	0	Wholesale and Retail Trade	RetailIndustry	4100000000	3200000000	0.782385	55000000	0.013327	270000000	210000000	0	85000000	18	0.046537	27.66	28.77	Foreign-funded enterprise	17.8028	Guangdong Province	Shenzhen City	715.96	28.77	Foreign-funded enterprise	6.76289	0.123573	0	0	0	0	11000000000	0.244572	1.03719	0.71314	1	1	1
78	78	2011	201178	2000000000	5300000000	5300000000	4177	1300000	62000000	0.003848	0	0	0	0	Wholesale and Retail Trade	RetailIndustry	4800000000	3900000000	0.799178	62000000	0.0128	400000000	230000000	0	110000000	19	0.043799	27.66	28.75	Foreign-funded enterprise	17.8028	Guangdong Province	Shenzhen City	700.68	28.75	Foreign-funded enterprise	6.6913	0.124634	0	0	0	0	16000000000	0.327117	0.91146	0.799701	0	1	1
78	78	2012	201278	2000000000	6400000000	6400000000	4511	1400000	100000000	0.007335	0	0	0	0	Wholesale and Retail Trade	RetailIndustry	5900000000	4800000000	0.819736	100000000	0.017239	420000000	300000000	0	150000000	20	0.043816	27.66	29.35	Foreign-funded enterprise	17.8028	Guangdong Province	Shenzhen City	712.65	29.35	Foreign-funded enterprise	7.72834	0.109837	0	0	0	0	14000000000	0.337111	0.913602	0.806392	1	1	1
78	78	2013	201378	2000000000	8000000000	8000000000	4798	1700000	230000000	0.017598	0	0	0	0	Wholesale and Retail Trade	RetailIndustry	8000000000	6100000000	0.764565	230000000	0.028595	570000000	340000000	0	160000000	21	0.063734	24.66	36.87	Private enterprise, Foreign-funded enterprise	3.8568	Guangdong Province	Shenzhen City	734.65	36.87	Private enterprise, Foreign-funded enterprise	7.90904	0.10729	0	0	0	0	13000000000	0.403017	1.00323	0.826271	1	1	1
78	78	2014	201478	2000000000	9800000000	9800000000	4982	2000000	84000000	0.005432	0	0	0	0	Wholesale and Retail Trade	RetailIndustry	9600000000	7800000000	0.814926	84000000	0.008683	640000000	390000000	0	190000000	22	0.03589	24.66	27.54	Private enterprise, Foreign-funded enterprise	3.8568	Guangdong Province	Shenzhen City	548.86	27.54	Private enterprise, Foreign-funded enterprise	8.35318	0.102243	0	0	0	0	15000000000	0.422115	0.982591	0.823751	0	1	1
78	78	2015	201578	2000000000	11000000000	11000000000	4502	2500000	520000000	0.027468	0	0	0	0	Wholesale and Retail Trade	RetailIndustry	13000000000	11000000000	0.832078	520000000	0.040627	640000000	470000000	0	220000000	23	0.066379	23.98	31.93	Private enterprise, Foreign-funded enterprise	3.7504	Guangdong Province	Shenzhen City	759.51	31.93	Private enterprise, Foreign-funded enterprise	8.90246	0.095878	0	0	0	0	19000000000	0.483305	1.14792	0.875556	1	1	1
78	78	2016	201678	2000000000	14000000000	14000000000	5616	2400000	500000000	0.029039	0	0	0	0	Wholesale and Retail Trade	RetailIndustry	17000000000	11000000000	0.647212	500000000	0.02994	710000000	460000000	0	160000000	24	0.048929	45.93	48.97	Private enterprise, Foreign-funded enterprise	7.1834	Guangdong Province	Shenzhen City	681.6	48.97	Private enterprise, Foreign-funded enterprise	7.79974	0.10914	0	0	0	0	17000000000	0.529773	1.22458	0.859134	0	1	1
78	78	2017	201778	2000000000	25000000000	25000000000	9262	2700000	820000000	0.0439	0	0	0	0	Wholesale and Retail Trade	RetailIndustry	31000000000	24000000000	0.790373	820000000	0.026691	1200000000	660000000	0	320000000	25	0.047772	45.96	51.58	Private enterprise, Foreign-funded enterprise	0	Guangdong Province	Shenzhen City	674.56	51.58	Private enterprise, Foreign-funded enterprise	6.41215	0.13347	0	0	0	0	19000000000	0.561829	1.23756	0.810084	0	1	1
78	78	2018	201878	2000000000	38000000000	38000000000	11615	3300000	730000000	0.027808	0	0	0	0	Wholesale and Retail Trade	RetailIndustry	41000000000	34000000000	0.825944	730000000	0.017753	1800000000	1200000000	45000000	900000000	26	0.047631	45.96	49.83	Private enterprise, Foreign-funded enterprise	0	Guangdong Province	Shenzhen City	686.97	49.83	Private enterprise, Foreign-funded enterprise	8.43847	0.102941	0	0	0	0	26000000000	0.493817	1.07154	0.817096	1	1	1
78	78	2019	201978	2000000000	41000000000	41000000000	11332	3700000	510000000	0.010451	0	0	0	0	Wholesale and Retail Trade	RetailIndustry	41000000000	33000000000	0.809302	510000000	0.012507	1900000000	1200000000	42000000	1100000000	27	0.048351	44.03	48.67	Private enterprise	6.778	Guangdong Province	Shenzhen City	648.69	48.67	Private enterprise	9.66089	0.089738	0	0	0	0	49000000000	0.435087	0.992181	0.839714	1	1	1
78	78	2020	202078	2000000000	40000000000	40000000000	10484	3800000	-41000000	-0.03604	4	0	0	4	Wholesale and Retail Trade	RetailIndustry	40000000000	32000000000	0.811438	-41000000	-0.001039	1700000000	1100000000	38000000	890000000	28	0.029147	44.22	47.52	Private enterprise	0	Guangdong Province	Shenzhen City	557.42	47.52	Private enterprise	9.05815	0.097579	0	0	0	0	1100000000	0.418088	0.992455	0.84666	0	1	1
78	78	2021	202178	2000000000	41000000000	41000000000	9657	4300000	260000000	0.332603	4	0	0	4	Wholesale and Retail Trade	RetailIndustry	38000000000	30000000000	0.805651	260000000	0.006857	1500000000	1200000000	39000000	810000000	29	0.036792	44.22	47.51	Private enterprise	7.9171	Guangdong Province	Shenzhen City	567.98	47.51	Private enterprise	9.66422	0.092389	0	0	0	0	780000000	0.462614	0.91597	0.840781	1	1	1
78	78	2022	202278	2000000000	38000000000	38000000000	9874	3800000	-990000000	-0.042158	4	0	0	4	Wholesale and Retail Trade	RetailIndustry	36000000000	30000000000	0.831447	-990000000	-0.027367	1500000000	1200000000	48000000	910000000	30	0.001436	44.22	47.62	Private enterprise	7.9171	Guangdong Province	Shenzhen City	627.53	47.62	Private enterprise	8.11942	0.110825	0	0	1	3	24000000000	0.497236	0.958171	0.869588	0	1	1
88	88	2010	201088	2000000000	420000000	420000000	684	609557	470000000	0.182599	0	0	0	0	Transportation, Storage, and Postal Services	RoadTransportIndustry	5000000000	390000000	0.078657	470000000	0.093871	0	56000000	0	-24000000	13	0.098462	67.37	68.42	State-owned enterprise	0	Guangdong Province	Shenzhen City	698.37	68.42	State-owned enterprise	547.088	0.00064	0	0	0	0	2600000000	0.043555	11.9329	0.401574	0	0	1
88	88	2011	201188	2000000000	360000000	360000000	544	663157	470000000	0.187938	0	0	0	0	Transportation, Storage, and Postal Services	RoadTransportIndustry	5400000000	420000000	0.077074	470000000	0.086654	0	57000000	0	-36000000	14	0.093719	67.37	71.33	State-owned enterprise	0	Guangdong Province	Shenzhen City	703.1	71.33	State-owned enterprise	2271.04	0.000169	0	0	0	0	2500000000	0.071039	15.0078	0.221007	0	0	1
88	88	2012	201288	2000000000	320000000	320000000	529	598233	440000000	0.035068	0	0	0	0	Transportation, Storage, and Postal Services	RoadTransportIndustry	5300000000	400000000	0.074929	440000000	0.083906	0	60000000	0	-6700000	15	0.08861	67.37	73.38	State-owned enterprise	0	Guangdong Province	Shenzhen City	730.43	73.38	State-owned enterprise	5836.19	7e-05	0	0	0	0	13000000000	0.065221	16.7242	0.169561	0	0	1
88	88	2013	201388	2000000000	310000000	310000000	531	579464	420000000	0.034603	0	0	0	0	Transportation, Storage, and Postal Services	RoadTransportIndustry	5600000000	480000000	0.085955	420000000	0.076022	0	49000000	0	-12000000	16	0.081258	67.37	68.77	State-owned enterprise	0	Guangdong Province	Shenzhen City	658.15	68.77	State-owned enterprise	3895.61	0.000105	0	0	0	0	12000000000	0.081719	18.1578	0.162843	0	0	1
88	88	2014	201488	2000000000	300000000	300000000	537	560244	470000000	0.03794	0	0	0	0	Transportation, Storage, and Postal Services	RoadTransportIndustry	6800000000	1300000000	0.188218	470000000	0.069362	0	54000000	0	-16000000	17	0.075325	67.37	70.1	State-owned enterprise	0	Guangdong Province	Shenzhen City	650.29	70.1	State-owned enterprise	0	0	0	0	0	0	12000000000	0.087715	22.6888	0.202557	0	0	1
88	88	2015	201588	2000000000	250000000	250000000	546	455884	520000000	0.03705	1	0	0	1	Transportation, Storage, and Postal Services	RoadTransportIndustry	7900000000	1800000000	0.229364	520000000	0.066338	0	68000000	0	-11000000	18	0.076139	67.37	78.26	State-owned enterprise	0	Guangdong Province	Shenzhen City	684.69	78.26	State-owned enterprise	0	0	0	0	0	0	14000000000	0.122162	31.653	0.207421	0	0	1
88	88	2016	201688	2000000000	280000000	280000000	604	469763	380000000	0.027621	2	0	0	2	Transportation, Storage, and Postal Services	RoadTransportIndustry	8300000000	1800000000	0.215342	380000000	0.046601	1400000	64000000	0	-27000000	19	0.048215	67.37	78.26	State-owned enterprise	0	Guangdong Province	Shenzhen City	654.22	78.26	State-owned enterprise	0	0	0	0	0	0	14000000000	0.096149	29.1013	0.173818	0	0	1
88	88	2017	201788	2000000000	340000000	340000000	714	481483	430000000	0.028001	2	0	0	2	Transportation, Storage, and Postal Services	RoadTransportIndustry	9300000000	2200000000	0.238875	430000000	0.046564	996440	94000000	0	-21000000	20	0.048335	67.37	78.13	State-owned enterprise	0	Guangdong Province	Shenzhen City	703.05	78.13	State-owned enterprise	576.693	0.000947	0	0	0	0	15000000000	0.080386	27.0406	0.133319	0	0	1
88	88	2018	201888	2000000000	400000000	400000000	775	520663	490000000	0.028491	2	0	0	2	Transportation, Storage, and Postal Services	RoadTransportIndustry	10000000000	2600000000	0.248857	490000000	0.047117	3700000	100000000	0	4600000	21	0.052598	67.37	78.13	State-owned enterprise	0	Guangdong Province	Shenzhen City	687.4	78.13	State-owned enterprise	309.707	0.001407	0	0	0	0	17000000000	0.078949	25.5498	0.106165	0	0	1
88	88	2019	201988	2000000000	590000000	590000000	823	720970	390000000	0.013352	2	0	0	2	Transportation, Storage, and Postal Services	RoadTransportIndustry	11000000000	2800000000	0.257485	390000000	0.035802	2900000	100000000	0	39000000	22	0.043233	67.37	78.13	State-owned enterprise	0	Guangdong Province	Shenzhen City	585.58	78.13	State-owned enterprise	116.387	0.004924	0	0	0	0	30000000000	0.06613	18.5676	0.101563	0	0	1
88	88	2020	202088	2000000000	530000000	530000000	848	626393	380000000	0.012503	2	0	0	2	Transportation, Storage, and Postal Services	RoadTransportIndustry	13000000000	3300000000	0.2492	380000000	0.029232	4000000	110000000	502505	36000000	23	0.03481	67.48	78.26	State-owned enterprise	0	Guangdong Province	Shenzhen City	661.29	78.26	State-owned enterprise	99.4304	0.007043	0	0	0	0	31000000000	0.057084	24.6813	0.200257	0	0	1
88	88	2021	202188	2000000000	680000000	680000000	847	802678	480000000	0.22316	3	0	0	3	Transportation, Storage, and Postal Services	RoadTransportIndustry	14000000000	3700000000	0.26846	480000000	0.034682	7500000	130000000	1600000	31000000	24	0.040299	67.48	75.87	State-owned enterprise	0	Guangdong Province	Shenzhen City	670.16	75.87	State-owned enterprise	65.7884	0.009365	0	0	0	0	2200000000	0.059452	20.52	0.111573	0	0	1
88	88	2022	202288	2000000000	800000000	800000000	891	895185	490000000	0.02352	5	0	0	5	Transportation, Storage, and Postal Services	RoadTransportIndustry	16000000000	5500000000	0.337973	490000000	0.0296	11000000	110000000	944522	41000000	25	0.034985	67.48	75.64	State-owned enterprise	0	Guangdong Province	Shenzhen City	641.77	75.64	State-owned enterprise	45.369	0.014518	0	0	0	0	21000000000	0.09845	20.556	0.172114	0	0	1
88	88	2023	202388	2000000000	890000000	890000000	899	993556	1200000000	0.419341	6	0	0	6	Transportation, Storage, and Postal Services	RoadTransportIndustry	22000000000	7300000000	0.32971	1200000000	0.053467	10000000	160000000	942690	-46000000	26	0.054284	67.48	75.48	State-owned enterprise	0	Guangdong Province	Shenzhen City	0	75.48	State-owned enterprise	56.8139	0.012449	0	0	0	0	2800000000	0.09536	24.6501	0.1838	0	0	1
89	89	2010	201089	2000000000	1900000000	1900000000	4153	457372	720000000	0.108346	0	0	0	0	Transportation, Storage, and Postal Services	AirTransportIndustry	6500000000	680000000	0.104214	720000000	0.11067	3300000	69000000	0	-26000000	12	0.133138	61.36	64.46	State-owned enterprise	0	Guangdong Province	Shenzhen City	679.21	64.46	State-owned enterprise	453.171	0.001157	0	0	0	0	6700000000	0.129732	3.441	0.174737	0	0	1
89	89	2011	201189	2000000000	2300000000	2300000000	4222	552663	670000000	0.023621	0	0	0	0	Transportation, Storage, and Postal Services	AirTransportIndustry	9200000000	2300000000	0.251293	670000000	0.072818	3600000	74000000	0	-7200000	13	0.092609	61.36	65.49	State-owned enterprise	0	Guangdong Province	Shenzhen City	707.96	65.49	State-owned enterprise	626.281	0.00094	0	0	0	0	28000000000	0.102145	3.92744	0.228474	0	0	1
89	89	2012	201289	2000000000	2500000000	2500000000	4592	538611	590000000	0.023623	0	0	0	0	Transportation, Storage, and Postal Services	AirTransportIndustry	10000000000	3100000000	0.293495	590000000	0.056383	3500000	80000000	0	-4700000	14	0.073527	61.36	64.13	State-owned enterprise	0	Guangdong Province	Shenzhen City	729.42	64.13	State-owned enterprise	617.829	0.000954	0	0	0	0	25000000000	0.117773	4.20593	0.151313	0	0	1
89	89	2013	201389	2000000000	2500000000	2500000000	4896	520105	510000000	0.028852	0	0	0	0	Transportation, Storage, and Postal Services	AirTransportIndustry	12000000000	4000000000	0.341296	510000000	0.042916	4800000	84000000	0	5700000	15	0.058799	61.3	66.75	State-owned enterprise	0	Guangdong Province	Shenzhen City	713.45	66.75	State-owned enterprise	781.872	0.000844	0	0	0	0	18000000000	0.132499	4.65801	0.114044	0	0	1
89	89	2014	201489	2000000000	3000000000	3000000000	5042	589707	280000000	0.018798	0	0	0	0	Transportation, Storage, and Postal Services	AirTransportIndustry	13000000000	4800000000	0.376038	280000000	0.021752	5100000	87000000	0	120000000	16	0.037441	61.3	65.61	State-owned enterprise	0	Guangdong Province	Shenzhen City	705.85	65.61	State-owned enterprise	544.238	0.001455	0	0	0	0	15000000000	0.132235	4.27052	0.19239	0	0	1
89	89	2015	201589	2000000000	3000000000	3000000000	5069	582472	530000000	0.028489	3	2	0	1	Transportation, Storage, and Postal Services	AirTransportIndustry	12000000000	1700000000	0.142207	530000000	0.044579	2900000	58000000	0	30000000	17	0.06437	56.97	63.5	State-owned enterprise	0	Guangdong Province	Shenzhen City	694.19	63.5	State-owned enterprise	466.491	0.001495	0	0	0	0	19000000000	0.10591	4.04905	0.180511	0	0	1
89	89	2016	201689	2000000000	3000000000	3000000000	5226	581001	570000000	0.020331	4	3	0	1	Transportation, Storage, and Postal Services	AirTransportIndustry	12000000000	1800000000	0.141008	570000000	0.046071	17000000	84000000	0	-34000000	18	0.057783	56.97	68.33	State-owned enterprise	0	Guangdong Province	Shenzhen City	591.23	68.33	State-owned enterprise	404.365	0.001799	0	0	0	0	28000000000	0.102386	4.11021	0.235285	0	0	1
89	89	2017	201789	2000000000	3300000000	3300000000	5444	609994	680000000	0.023278	4	3	0	1	Transportation, Storage, and Postal Services	AirTransportIndustry	13000000000	1900000000	0.144605	680000000	0.051462	23000000	91000000	0	-48000000	19	0.064049	56.97	72.24	State-owned enterprise	0	Guangdong Province	Shenzhen City	653.13	72.24	State-owned enterprise	445.389	0.001597	0	0	0	0	29000000000	0.115686	3.9499	0.28986	0	0	1
89	89	2018	201889	2000000000	3600000000	3600000000	5720	629237	680000000	0.018778	5	4	0	1	Transportation, Storage, and Postal Services	AirTransportIndustry	13000000000	1800000000	0.13351	680000000	0.050679	8500000	100000000	0	-49000000	20	0.061476	56.97	69.7	State-owned enterprise	0	Guangdong Province	Shenzhen City	606.52	69.7	State-owned enterprise	470.416	0.001576	0	0	0	0	36000000000	0.106355	3.73786	0.296843	0	0	1
89	89	2019	201989	2000000000	3800000000	3800000000	5602	679500	610000000	0.023668	5	4	0	1	Transportation, Storage, and Postal Services	AirTransportIndustry	14000000000	1900000000	0.138555	610000000	0.04319	1100000	120000000	0	-51000000	21	0.051759	56.97	69.29	State-owned enterprise	0	Guangdong Province	Shenzhen City	685.39	69.29	State-owned enterprise	469.628	0.001624	0	0	0	0	26000000000	0.136823	3.6836	0.227018	0	0	1
89	89	2020	202089	2000000000	3000000000	3000000000	5241	571789	38000000	0.00158	5	4	0	1	Transportation, Storage, and Postal Services	AirTransportIndustry	15000000000	3200000000	0.210235	38000000	0.002545	8700000	140000000	0	-34000000	22	0.001236	56.97	66.38	State-owned enterprise	0	Guangdong Province	Shenzhen City	632.72	66.38	State-owned enterprise	324.717	0.002883	0	0	0	0	24000000000	0.151997	5.0447	0.144438	0	0	1
89	89	2021	202189	2000000000	3300000000	3300000000	4935	669837	-20000000	0.000487	5	4	0	1	Transportation, Storage, and Postal Services	AirTransportIndustry	26000000000	14000000000	0.547947	-20000000	-0.000763	11000000	140000000	0	130000000	23	0.003771	56.97	64.85	State-owned enterprise	0	Guangdong Province	Shenzhen City	614.06	64.85	State-owned enterprise	404.309	0.002267	0	0	1	1	-41000000000	0.164958	7.96526	0.157856	0	0	1
89	89	2022	202289	2000000000	2700000000	2700000000	5047	529261	-1100000000	0.0307	5	4	0	1	Transportation, Storage, and Postal Services	AirTransportIndustry	25000000000	14000000000	0.574362	-1100000000	-0.044901	9500000	140000000	0	360000000	24	-0.042635	56.97	65.03	State-owned enterprise	0	Guangdong Province	Shenzhen City	671.23	65.03	State-owned enterprise	625.606	0.002161	0	0	1	2	-37000000000	0.172472	9.40701	0.0948	0	0	1
89	89	2023	202389	2000000000	4200000000	4200000000	5217	798298	400000000	-0.002666	5	4	0	1	Transportation, Storage, and Postal Services	AirTransportIndustry	24000000000	13000000000	0.540009	400000000	0.016524	14000000	130000000	0	370000000	25	0.037205	56.97	62.6	State-owned enterprise	0	Guangdong Province	Shenzhen City	0	62.6	State-owned enterprise	526.563	0.001695	0	0	1	1	-150000000000	0.202985	5.80424	0.131744	0	0	1
90	90	2010	201090	2000000000	3500000000	3500000000	1062	3300000	110000000	0.006485	0	0	0	0	Construction Industry	CivilEngineeringConstruction	10000000000	5500000000	0.539683	110000000	0.010902	45000000	120000000	0	35000000	17	0.019386	36.35	45.72	State-owned enterprise	0	Guangdong Province	Shenzhen City	565.33	45.72	State-owned enterprise	0.786161	1.07145	0	0	0	0	17000000000	0.096298	2.86491	0.521715	0	1	1
90	90	2011	201190	2000000000	3500000000	3500000000	1199	3000000	200000000	0.010288	0	0	0	0	Construction Industry	CivilEngineeringConstruction	7500000000	4400000000	0.590704	200000000	0.027095	39000000	140000000	0	100000000	18	0.050984	36.35	43.24	State-owned enterprise	0	Guangdong Province	Shenzhen City	646.75	43.24	State-owned enterprise	0.755157	1.04121	0	0	0	0	20000000000	0.071128	2.1144	0.645252	0	1	1
90	90	2012	201290	2000000000	3100000000	3100000000	2232	1400000	250000000	0.003908	0	0	0	0	Construction Industry	CivilEngineeringConstruction	8600000000	5400000000	0.624482	250000000	0.02916	41000000	140000000	0	24000000	19	0.038212	36.35	41.19	State-owned enterprise	0	Guangdong Province	Shenzhen City	699.55	41.19	State-owned enterprise	0.567575	1.36864	0	0	0	0	64000000000	0.088339	2.78463	0.70231	0	1	1
90	90	2013	201390	2000000000	4500000000	4500000000	2255	2000000	380000000	0.006709	0	0	0	0	Construction Industry	CivilEngineeringConstruction	9800000000	6400000000	0.655718	380000000	0.038648	85000000	130000000	0	18000000	20	0.049772	36.35	39.63	State-owned enterprise	0	Guangdong Province	Shenzhen City	560.78	39.63	State-owned enterprise	0.766496	0.993299	0	0	0	0	56000000000	0.063022	2.16919	0.734372	0	1	1
90	90	2014	201490	2000000000	5300000000	5300000000	2496	2100000	420000000	0.005162	0	0	0	0	Construction Industry	CivilEngineeringConstruction	11000000000	7300000000	0.664769	420000000	0.038224	79000000	140000000	0	64000000	21	0.056969	36.35	51.3	State-owned enterprise	0	Guangdong Province	Shenzhen City	694.87	51.3	State-owned enterprise	0.798208	1.00073	0	0	0	0	82000000000	0.073761	2.08112	0.765717	0	1	1
90	90	2015	201590	2000000000	6300000000	6300000000	2722	2300000	390000000	0.00415	0	0	0	0	Construction Industry	CivilEngineeringConstruction	17000000000	10000000000	0.625577	390000000	0.023703	58000000	150000000	0	120000000	22	0.038691	23.47	59.31	State-owned enterprise	0	Guangdong Province	Shenzhen City	723.12	59.31	State-owned enterprise	0.607101	1.29904	0	0	0	0	95000000000	0.076336	2.6202	0.820056	0	1	1
90	90	2016	201690	2000000000	6200000000	6200000000	4240	1500000	450000000	0.004391	0	0	0	0	Construction Industry	CivilEngineeringConstruction	19000000000	13000000000	0.671569	450000000	0.023127	55000000	160000000	0	170000000	23	0.042147	23.47	58.11	State-owned enterprise	0	Guangdong Province	Shenzhen City	668.96	58.11	State-owned enterprise	0.434895	1.78937	0	0	0	0	100000000000	0.102719	3.10687	0.809624	1	1	1
90	90	2017	201790	2000000000	6700000000	6700000000	5978	1100000	600000000	0.005177	1	0	0	1	Construction Industry	CivilEngineeringConstruction	26000000000	19000000000	0.74455	600000000	0.023194	80000000	220000000	0	190000000	24	0.039939	23.47	58.1	State-owned enterprise	0	Guangdong Province	Shenzhen City	720.88	58.1	State-owned enterprise	0.290769	2.54231	0	0	0	0	120000000000	0.208706	3.82137	0.848441	0	1	1
90	90	2018	201890	2000000000	10000000000	10000000000	7485	1400000	780000000	0.005414	2	0	0	2	Construction Industry	CivilEngineeringConstruction	32000000000	23000000000	0.724716	780000000	0.024428	120000000	280000000	19000000	220000000	25	0.041142	23.47	58.31	State-owned enterprise	0	Guangdong Province	Shenzhen City	680.18	58.31	State-owned enterprise	0.392678	1.9953	0	0	0	0	140000000000	0.19528	3.10899	0.879105	0	1	1
90	90	2019	201990	2000000000	15000000000	15000000000	9530	1500000	1200000000	0.00773	2	0	0	2	Construction Industry	CivilEngineeringConstruction	40000000000	31000000000	0.760364	1200000000	0.030601	110000000	360000000	110000000	150000000	26	0.048342	23.47	54.15	State-owned enterprise	0	Guangdong Province	Shenzhen City	681.58	54.15	State-owned enterprise	0.412338	1.85799	0	0	0	0	160000000000	0.148459	2.7489	0.876864	0	1	1
90	90	2020	202090	2000000000	17000000000	17000000000	11246	1500000	1500000000	0.008312	2	0	0	2	Construction Industry	CivilEngineeringConstruction	49000000000	38000000000	0.774743	1500000000	0.030384	120000000	350000000	140000000	190000000	27	0.048609	23.47	49	State-owned enterprise	0	Guangdong Province	Shenzhen City	698	49	State-owned enterprise	0.492402	1.54714	0	0	0	0	180000000000	0.157988	2.86128	0.884923	0	1	1
90	90	2021	202190	2000000000	23000000000	23000000000	12534	1900000	2000000000	0.009083	2	0	0	2	Construction Industry	CivilEngineeringConstruction	60000000000	47000000000	0.785596	2000000000	0.032623	230000000	440000000	420000000	260000000	28	0.050767	23.47	50.11	State-owned enterprise	0	Guangdong Province	Shenzhen City	659.27	50.11	State-owned enterprise	0.655177	1.22501	0	0	0	0	220000000000	0.144748	2.57094	0.852883	1	1	1
90	90	2022	202290	2000000000	26000000000	26000000000	14974	1800000	2000000000	0.008094	2	0	0	2	Construction Industry	CivilEngineeringConstruction	69000000000	55000000000	0.79643	2000000000	0.028475	180000000	510000000	530000000	380000000	29	0.046119	23.47	49.86	State-owned enterprise	0	Guangdong Province	Shenzhen City	760.23	49.86	State-owned enterprise	0.642065	1.2405	0	0	1	3	240000000000	0.120024	2.61509	0.876889	1	1	1
90	90	2023	202390	2000000000	27000000000	27000000000	13379	2000000	1500000000	0.006253	2	0	0	2	Construction Industry	CivilEngineeringConstruction	69000000000	54000000000	0.782588	1500000000	0.021668	220000000	520000000	750000000	240000000	30	0.032208	23.47	47.6	State-owned enterprise	0	Guangdong Province	Shenzhen City	0	47.6	State-owned enterprise	0.871826	0.979529	0	0	1	2	240000000000	0.106609	2.57327	0.838658	0	1	1
96	96	2010	201096	2000000000	1400000000	1400000000	691	2000000	87000000	0.147597	0	0	0	0	Wholesale and Retail Trade	WholesaleIndustry	1900000000	150000000	0.079303	87000000	0.046543	65000000	44000000	0	-5200000	11	0.051221	57.61	64.75	State-owned enterprise	18.3645	Guangdong Province	Shenzhen City	651.81	64.75	State-owned enterprise	30.7136	0.029781	0	0	0	0	590000000	0.00745	1.35753	0.397795	0	0	1
96	96	2011	201196	2000000000	1500000000	1500000000	371	3900000	94000000	0.098055	0	0	0	0	Wholesale and Retail Trade	WholesaleIndustry	2000000000	180000000	0.088711	94000000	0.047325	75000000	84000000	0	-8800000	12	0.047324	57.61	64.09	State-owned enterprise	18.3645	Guangdong Province	Shenzhen City	682.19	64.09	State-owned enterprise	47.1409	0.019821	0	0	0	0	960000000	0.00199	1.36139	0.387799	0	0	1
96	96	2012	201296	2000000000	970000000	970000000	371	2600000	21000000	0.0015	0	0	0	0	Wholesale and Retail Trade	WholesaleIndustry	2000000000	190000000	0.09312	21000000	0.010561	33000000	37000000	0	-12000000	13	0.007789	57.61	63.02	State-owned enterprise	18.3645	Guangdong Province	Shenzhen City	699.36	63.02	State-owned enterprise	7.45605	0.124946	0	0	0	0	14000000000	0.003364	2.06191	0.412144	0	0	1
96	96	2013	201396	2000000000	870000000	870000000	371	2300000	68000000	0.00738	0	0	0	0	Wholesale and Retail Trade	WholesaleIndustry	2000000000	180000000	0.085742	68000000	0.033357	35000000	41000000	0	-17000000	14	0.029241	57.61	62.22	State-owned enterprise	18.8048	Guangdong Province	Shenzhen City	625.8	62.22	State-owned enterprise	31.3948	0.02919	0	0	0	0	9300000000	0.002025	2.35909	0.432766	0	0	1
96	96	2014	201496	2000000000	1000000000	1000000000	385	2600000	44000000	0.003464	0	0	0	0	Wholesale and Retail Trade	WholesaleIndustry	2000000000	140000000	0.070359	44000000	0.021448	41000000	49000000	0	-19000000	15	0.017913	57.61	65.83	State-owned enterprise	19.6435	Guangdong Province	Shenzhen City	637.14	65.83	State-owned enterprise	139.356	0.006423	0	0	0	0	13000000000	0.002581	2.01716	0.484542	0	0	1
96	96	2015	201596	2000000000	1000000000	1000000000	384	2600000	150000000	0.012859	0	0	0	0	Wholesale and Retail Trade	WholesaleIndustry	2200000000	200000000	0.089219	150000000	0.06737	51000000	50000000	0	-24000000	16	0.085774	55.41	59.16	State-owned enterprise	20.663	Guangdong Province	Shenzhen City	709.12	59.16	State-owned enterprise	96.877	0.00889	0	0	0	0	12000000000	0.002322	2.22186	0.584243	0	0	1
96	96	2016	201696	2000000000	910000000	910000000	390	2300000	300000000	0.077672	0	0	0	0	Wholesale and Retail Trade	WholesaleIndustry	2400000000	130000000	0.051592	300000000	0.122159	54000000	47000000	0	-25000000	17	0.122807	55.54	67.03	State-owned enterprise	20.6028	Guangdong Province	Shenzhen City	658.31	67.03	State-owned enterprise	21.3961	0.037953	0	0	0	0	3800000000	0.00386	2.68466	0.551896	0	0	1
96	96	2017	201796	2000000000	1200000000	1200000000	398	3100000	150000000	0.007491	0	0	0	0	Wholesale and Retail Trade	WholesaleIndustry	2600000000	150000000	0.0593	150000000	0.060702	56000000	47000000	0	-29000000	18	0.059984	55.54	70.37	State-owned enterprise	20.6028	Guangdong Province	Shenzhen City	641.27	70.37	State-owned enterprise	47.4249	0.01817	0	0	0	0	21000000000	0.005509	2.05375	0.577416	0	0	1
96	96	2018	201896	2000000000	1700000000	1700000000	403	4100000	110000000	0.004367	0	0	0	0	Wholesale and Retail Trade	WholesaleIndustry	2600000000	150000000	0.055786	110000000	0.042204	53000000	47000000	0	-26000000	19	0.040582	55.54	74.16	State-owned enterprise	20.6028	Guangdong Province	Shenzhen City	620.24	74.16	State-owned enterprise	67.6616	0.013424	0	0	0	0	26000000000	0.003403	1.60014	0.573957	0	0	1
96	96	2019	201996	2000000000	1600000000	1600000000	400	4100000	130000000	0.003489	0	0	0	0	Wholesale and Retail Trade	WholesaleIndustry	2900000000	210000000	0.07143	130000000	0.043773	62000000	46000000	0	-25000000	20	0.042257	55.54	77.12	State-owned enterprise	20.6028	Guangdong Province	Shenzhen City	696.75	77.12	State-owned enterprise	111.873	0.007995	0	0	0	0	37000000000	0.001841	1.8155	0.551674	0	0	1
96	96	2020	202096	2000000000	1200000000	1200000000	350	3500000	130000000	0.004978	0	0	0	0	Wholesale and Retail Trade	WholesaleIndustry	3100000000	220000000	0.07023	130000000	0.043255	49000000	47000000	0	-23000000	21	0.041663	55.54	80.29	State-owned enterprise	17.4173	Guangdong Province	Shenzhen City	669.24	80.29	State-owned enterprise	100.762	0.008879	0	0	0	0	27000000000	0.002755	2.50338	0.566499	0	0	1
96	96	2021	202196	2000000000	1600000000	1600000000	325	5000000	70000000	0.002088	0	0	0	0	Wholesale and Retail Trade	WholesaleIndustry	3100000000	170000000	0.055024	70000000	0.022857	49000000	53000000	0	-18000000	22	0.027932	55.54	79.33	State-owned enterprise	17.4173	Guangdong Province	Shenzhen City	646.24	79.33	State-owned enterprise	23.162	0.038809	0	0	0	0	34000000000	0.018308	1.90404	0.583801	0	0	1
96	96	2022	202296	2000000000	2100000000	2100000000	320	6600000	59000000	0.001178	0	0	0	0	Wholesale and Retail Trade	WholesaleIndustry	2800000000	150000000	0.054761	59000000	0.021332	68000000	53000000	0	-40000000	23	0.015488	55.54	77.51	State-owned enterprise	17.4173	Guangdong Province	Shenzhen City	642.5	77.51	State-owned enterprise	70.0995	0.01306	0	0	0	0	50000000000	0.008533	1.31023	0.557646	0	0	1
99	99	2010	201099	2000000000	880000000	880000000	839	1000000	130000000	0.01873	0	0	0	0	Transportation, Storage, and Postal Services	AirTransportIndustry	2500000000	900000000	0.356164	130000000	0.049693	0	75000000	0	-13000000	11	0.059352	46.65	49.19	State-owned enterprise	0	Guangdong Province	Shenzhen City	673.67	49.19	State-owned enterprise	2.12127	0.343052	0	0	0	0	6700000000	0.173812	2.8624	0.292887	0	1	1
99	99	2011	201199	2000000000	990000000	990000000	894	1100000	140000000	0.005015	0	0	0	0	Transportation, Storage, and Postal Services	AirTransportIndustry	2700000000	980000000	0.3603	140000000	0.052258	0	84000000	0	-21000000	12	0.061377	46.65	51.58	State-owned enterprise	22.8445	Guangdong Province	Shenzhen City	644.57	51.58	State-owned enterprise	2.36096	0.301422	0	0	0	0	28000000000	0.243219	2.7476	0.302432	0	1	1
99	99	2012	201299	2000000000	1100000000	1100000000	967	1100000	150000000	0.005843	0	0	0	0	Transportation, Storage, and Postal Services	AirTransportIndustry	3500000000	1500000000	0.435512	150000000	0.041085	0	91000000	0	10000000	13	0.057964	46.65	49.3	State-owned enterprise	22.8445	Guangdong Province	Shenzhen City	694.86	49.3	State-owned enterprise	2.46405	0.283619	0	0	0	0	25000000000	0.210345	3.23532	0.423126	0	1	1
99	99	2013	201399	2000000000	1200000000	1200000000	1030	1200000	190000000	0.011027	0	0	0	0	Transportation, Storage, and Postal Services	AirTransportIndustry	3800000000	1400000000	0.360138	190000000	0.050666	0	120000000	0	4900000	14	0.071225	42.18	45.67	State-owned enterprise	20.6555	Guangdong Province	Shenzhen City	723.68	45.67	State-owned enterprise	2.66785	0.277	0	0	0	0	18000000000	0.211348	3.23451	0.261186	0	1	1
99	99	2014	201499	2000000000	1300000000	1300000000	1095	1200000	210000000	0.014003	2	0	0	2	Transportation, Storage, and Postal Services	AirTransportIndustry	4500000000	1700000000	0.388661	210000000	0.046189	0	120000000	0	27000000	15	0.068304	39.53	48.37	State-owned enterprise	23.8159	Guangdong Province	Shenzhen City	708.93	48.37	State-owned enterprise	2.63437	0.269033	0	0	0	0	15000000000	0.2176	3.32642	0.274784	0	1	1
99	99	2015	201599	2000000000	1300000000	1300000000	1045	1200000	170000000	0.009273	6	2	0	4	Transportation, Storage, and Postal Services	AirTransportIndustry	5000000000	2100000000	0.432835	170000000	0.034962	0	120000000	0	120000000	16	0.070233	38.63	44.83	State-owned enterprise	27.1709	Guangdong Province	Shenzhen City	647.8	44.83	State-owned enterprise	2.17513	0.30647	0	0	0	0	19000000000	0.311807	3.84811	0.287444	0	1	1
99	99	2016	201699	2000000000	1200000000	1200000000	1071	1100000	90000000	0.003172	8	4	0	4	Transportation, Storage, and Postal Services	AirTransportIndustry	4900000000	2000000000	0.412218	90000000	0.018331	0	100000000	0	120000000	17	0.047778	38.63	47.34	State-owned enterprise	27.1709	Guangdong Province	Shenzhen City	660.69	47.34	State-owned enterprise	3.0208	0.267634	0	0	0	0	28000000000	0.377466	4.17535	0.290354	0	1	1
99	99	2017	201799	2000000000	1300000000	1300000000	1095	1200000	96000000	0.003296	10	6	0	4	Transportation, Storage, and Postal Services	AirTransportIndustry	5600000000	2600000000	0.455037	96000000	0.017003	1400000	130000000	0	57000000	18	0.033559	38.63	48.35	State-owned enterprise	27.1709	Guangdong Province	Shenzhen City	670.44	48.35	State-owned enterprise	3.19678	0.250875	0	0	0	0	29000000000	0.336282	4.42716	0.320547	0	1	1
99	99	2018	201899	2000000000	1400000000	1400000000	1090	1300000	160000000	0.004383	12	8	0	4	Transportation, Storage, and Postal Services	AirTransportIndustry	5700000000	2500000000	0.434482	160000000	0.028101	3700000	140000000	0	92000000	19	0.053523	38.63	47.23	State-owned enterprise	27.1709	Guangdong Province	Shenzhen City	708.28	47.23	State-owned enterprise	3.35015	0.227274	0	0	0	0	36000000000	0.446963	3.97197	0.356186	0	1	1
99	99	2019	201999	2000000000	1600000000	1600000000	1035	1500000	210000000	0.008251	14	10	0	4	Transportation, Storage, and Postal Services	AirTransportIndustry	5900000000	2500000000	0.421481	210000000	0.036019	5000000	120000000	0	83000000	20	0.062491	38.63	48.24	State-owned enterprise	27.1709	Guangdong Province	Shenzhen City	673.98	48.24	State-owned enterprise	3.64091	0.204263	0	0	0	0	26000000000	0.431936	3.74007	0.40206	0	1	1
99	99	2020	202099	2000000000	1600000000	1600000000	1005	1600000	210000000	0.008773	14	10	0	4	Transportation, Storage, and Postal Services	AirTransportIndustry	5500000000	1900000000	0.347693	210000000	0.038741	4400000	140000000	23000000	44000000	21	0.060778	38.63	47.07	State-owned enterprise	27.1709	Guangdong Province	Shenzhen City	677.09	47.07	State-owned enterprise	3.62153	0.196049	0	0	0	0	24000000000	0.567659	3.5374	0.400065	0	1	1
99	99	2021	202199	2000000000	1700000000	1700000000	1046	1600000	250000000	-0.006028	15	11	0	4	Transportation, Storage, and Postal Services	AirTransportIndustry	6600000000	1700000000	0.251649	250000000	0.037594	14000000	67000000	51000000	38000000	22	0.053638	30.18	49.92	State-owned enterprise	24.7655	Guangdong Province	Shenzhen City	666.01	49.92	State-owned enterprise	4.50255	0.163203	0	0	1	1	-41000000000	0.494593	3.93703	0.517978	0	1	1
99	99	2022	202299	2000000000	1800000000	1800000000	1064	1700000	170000000	-0.004625	15	11	0	4	Transportation, Storage, and Postal Services	AirTransportIndustry	6500000000	1300000000	0.207693	170000000	0.026297	14000000	120000000	15000000	38000000	23	0.03769	30.18	45.96	State-owned enterprise	24.7655	Guangdong Province	Shenzhen City	680.75	45.96	State-owned enterprise	4.84359	0.164645	0	0	2	2	-37000000000	0.548235	3.59471	0.453208	1	1	1
99	99	2023	202399	2000000000	2000000000	2000000000	1070	1800000	240000000	-0.001586	15	11	0	4	Transportation, Storage, and Postal Services	AirTransportIndustry	6300000000	1100000000	0.169836	240000000	0.037719	9900000	140000000	7900000	28000000	24	0.054402	30.18	45.91	State-owned enterprise	26.0151	Guangdong Province	Shenzhen City	0	45.91	State-owned enterprise	5.22757	0.150819	0	0	1	3	-150000000000	0.478786	3.19815	0.440599	0	1	1
100	100	2010	2000000	2000000000	52000000000	52000000000	51673	1000000	470000000	0.128805	1	1	0	0	Manufacturing Industry	Computer,Communication,andOtherElectronicEquipmentManufacturing	53000000000	35000000000	0.661685	470000000	0.008834	5100000000	2200000000	0	33000000	8	0.015066	9.8	44.67	0	0	Guangdong Province	Huizhou City	945.63	44.67	0	5.79216	0.148336	0	0	0	0	3700000000	0.106401	1.03173	0.832605	1	1	0
100	100	2011	2000000	2000000000	61000000000	61000000000	56190	1100000	1700000000	0.188247	2	2	0	0	Manufacturing Industry	Computer,Communication,andOtherElectronicEquipmentManufacturing	74000000000	55000000000	0.739467	1700000000	0.022577	5500000000	2800000000	0	-63000000	9	0.026746	9.8	23.53	State-owned enterprise	0	Guangdong Province	Huizhou City	957.1	23.53	State-owned enterprise	6.03421	0.139446	1	0	0	0	8900000000	0.108693	1.21831	0.651542	0	1	0
100	100	2012	2000000	2000000000	70000000000	69000000000	68935	1000000	1300000000	0.118858	3	3	0	0	Manufacturing Industry	Computer,Communication,andOtherElectronicEquipmentManufacturing	80000000000	60000000000	0.74628	1300000000	0.01596	6600000000	3800000000	0	350000000	10	0.024973	9.8	24.33	0	0	Guangdong Province	Huizhou City	853.66	24.33	0	4.86011	0.172158	1	1	0	0	11000000000	0.113091	1.14826	0.641788	0	1	0
100	100	2013	2000000	2000000000	85000000000	85000000000	73809	1200000	2900000000	0.499888	8	8	0	0	Manufacturing Industry	Computer,Communication,andOtherElectronicEquipmentManufacturing	78000000000	58000000000	0.744391	2900000000	0.036945	8100000000	5000000000	0	180000000	11	0.04875	9.74	22.32	0	0	Guangdong Province	Huizhou City	798.33	22.32	0	5.77516	0.142785	2	1	0	0	5800000000	0.120331	0.915107	0.613835	0	1	0
100	100	2014	2000000	2000000000	100000000000	100000000000	76320	1300000	4200000000	0.336524	11	10	1	0	Manufacturing Industry	Computer,Communication,andOtherElectronicEquipmentManufacturing	93000000000	66000000000	0.710795	4200000000	0.045574	8800000000	6100000000	0	950000000	12	0.064705	8.79	22.99	0	0	Guangdong Province	Huizhou City	784.63	22.99	0	8.83793	0.093272	2	1	0	0	13000000000	0.131733	0.919312	0.597353	0	1	0
100	100	2015	2000000	2000000000	110000000000	110000000000	29810	3500000	3200000000	0.249657	21	14	1	6	Manufacturing Industry	Computer,Communication,andOtherElectronicEquipmentManufacturing	110000000000	74000000000	0.663286	3200000000	0.028903	9000000000	6800000000	0	970000000	13	0.043271	7.18	35.91	0	0	Guangdong Province	Huizhou City	846.05	35.91	0	9.66742	0.086332	1	1	0	0	13000000000	0.12725	1.06861	0.480959	0	1	0
100	100	2016	2000000	2000000000	110000000000	110000000000	79561	1300000	2100000000	0.125252	37	20	4	13	Manufacturing Industry	Computer,Communication,andOtherElectronicEquipmentManufacturing	150000000000	100000000000	0.689087	2100000000	0.014528	9600000000	8500000000	0	820000000	14	0.024557	7.19	39.08	0	0	Guangdong Province	Huizhou City	712.98	39.08	0	6.89823	0.120453	1	1	0	0	17000000000	0.130173	1.38191	0.515998	0	1	0
100	100	2017	2000000	2000000000	110000000000	110000000000	75059	1500000	3500000000	0.146283	49	25	8	16	Manufacturing Industry	Computer,Communication,andOtherElectronicEquipmentManufacturing	160000000000	110000000000	0.662227	3500000000	0.022114	9500000000	9500000000	0	1700000000	15	0.04027	7.84	40.64	0	0	Guangdong Province	Huizhou City	759.26	40.64	0	6.84858	0.11603	1	1	0	0	24000000000	0.13217	1.43662	0.499681	0	1	0
100	100	2018	2000000	2000000000	110000000000	110000000000	89750	1300000	4100000000	0.168843	57	29	10	18	Manufacturing Industry	Computer,Communication,andOtherElectronicEquipmentManufacturing	190000000000	130000000000	0.684216	4100000000	0.021089	8900000000	4300000000	4700000000	970000000	16	0.030699	7.82	37.98	0	0	Guangdong Province	Huizhou City	754.11	37.98	0	4.65636	0.175441	1	1	0	0	24000000000	0.12001	1.70046	0.416612	0	1	0
100	100	2019	2000000	2000000000	75000000000	75000000000	35379	2100000	3700000000	0.044163	62	29	14	19	Manufacturing Industry	Computer,Communication,andOtherElectronicEquipmentManufacturing	170000000000	100000000000	0.612465	3700000000	0.022189	2900000000	1900000000	3400000000	1200000000	17	0.032179	9.03	29.56	0	0	Guangdong Province	Huizhou City	734.61	29.56	0	11.6833	0.075774	1	1	0	0	83000000000	0.111304	2.19989	0.292126	0	1	0
100	100	2020	2000000	2000000000	77000000000	77000000000	48471	1600000	5100000000	0.036806	67	29	18	20	Manufacturing Industry	Computer,Communication,andOtherElectronicEquipmentManufacturing	260000000000	170000000000	0.650817	5100000000	0.01964	890000000	2400000000	4400000000	2400000000	18	0.031377	8.26	29.8628	0	0	Guangdong Province	Huizhou City	608.43	29.8628	0	7.49775	0.115223	0	1	0	0	140000000000	0.163772	3.36356	0.254697	1	1	0
100	100	2021	2000000	2000000000	160000000000	160000000000	65159	2500000	15000000000	0.09289	67	29	18	20	Manufacturing Industry	Computer,Communication,andOtherElectronicEquipmentManufacturing	310000000000	190000000000	0.612464	15000000000	0.048453	1900000000	4400000000	7200000000	3700000000	19	0.068966	8.26	27.76	0	0	Guangdong Province	Huizhou City	842.83	27.76	0	9.30593	0.086115	0	1	0	0	160000000000	0.111525	1.88781	0.28239	1	1	0
100	100	2022	2000000	2000000000	170000000000	170000000000	69828	2400000	1800000000	0.008067	74	29	25	20	Manufacturing Industry	Computer,Communication,andOtherElectronicEquipmentManufacturing	360000000000	230000000000	0.632944	1800000000	0.004967	2000000000	3500000000	8600000000	3400000000	20	0.012444	6.79	22.97	0	0	Guangdong Province	Huizhou City	619.34	22.97	0	8.43978	0.108081	1	1	43	4	220000000000	0.084368	2.16145	0.265261	1	1	0
150	150	2010	2000000	2000000000	79000000	79000000	140	563697	10000000	0.000437	0	0	0	0	Real Estate Industry	RealEstateIndustry	1000000000	290000000	0.285637	10000000	0.009674	2200000	14000000	0	65552.7	17	0.014777	48.48	52.06	Private enterprise	9.696	Guangdong Province	Huizhou City	693.13	52.06	Private enterprise	0.042338	11.8026	0	0	0	0	23000000000	0.003219	13.0695	0.947492	0	1	1
150	150	2011	2000000	2000000000	110000000	110000000	160	656968	7900000	0.000262	0	0	0	0	Real Estate Industry	RealEstateIndustry	1500000000	790000000	0.528672	7900000	0.005288	2700000	12000000	0	3200000	18	0.011094	48.48	53.83	Private enterprise	9.696	Guangdong Province	Huizhou City	639.66	53.83	Private enterprise	0.055549	10.8542	0	0	0	0	30000000000	0.084515	14.1753	0.795942	0	1	1
150	150	2012	2000000	2000000000	85000000	85000000	170	499438	2300000	6.4e-05	0	0	0	0	Real Estate Industry	RealEstateIndustry	1700000000	950000000	0.574363	2300000	0.001408	1200000	11000000	0	7200000	19	0.008752	48.48	58.1	Private enterprise	9.696	Guangdong Province	Huizhou City	598.86	58.1	Private enterprise	0.04086	14.651	0	0	0	0	37000000000	0.160259	19.498	0.813793	0	1	1
150	150	2013	2000000	2000000000	730000000	730000000	177	4100000	92000000	0.002336	0	0	0	0	Real Estate Industry	RealEstateIndustry	2700000000	1900000000	0.706744	92000000	0.033835	9500000	39000000	0	1200000	20	0.045918	48.48	55.7	Private enterprise	9.696	Guangdong Province	Huizhou City	694.12	55.7	Private enterprise	0.222919	2.99581	0	0	0	0	39000000000	0.055511	3.72453	0.885011	1	1	1
150	150	2014	2000000	2000000000	160000000	160000000	172	916703	30000000	0.000692	0	0	0	0	Real Estate Industry	RealEstateIndustry	2500000000	1700000000	0.673085	30000000	0.011798	1400000	26000000	0	30000000	21	0.024353	48.48	62.12	Private enterprise	9.696	Guangdong Province	Huizhou City	653.96	62.12	Private enterprise	0.051607	14.7757	0	0	0	0	43000000000	0.0131	16.0314	0.953664	0	1	1
150	150	2015	2000000	2000000000	1000000000	1000000000	11726	87943.6	55000000	0.00091	0	0	0	0	Real Estate Industry	RealEstateIndustry	4500000000	2900000000	0.630016	55000000	0.012102	54000000	43000000	0	68000000	22	0.029765	35.08	68.43	Private enterprise	7.016	Guangdong Province	Huizhou City	680.52	68.43	Private enterprise	0.339204	2.24938	0	0	0	0	61000000000	0.225592	4.41187	0.771273	1	1	1
150	150	2016	2000000	2000000000	1300000000	1300000000	12100	107145	740000000	0.011365	7	0	0	7	Real Estate Industry	RealEstateIndustry	7200000000	4700000000	0.65133	740000000	0.103158	59000000	140000000	0	130000000	23	0.160323	37.08	69.9	Private enterprise	7.416	Guangdong Province	Huizhou City	754.25	69.9	Private enterprise	7.39719	0.100152	1	0	0	0	65000000000	0.216667	5.55359	0.456794	1	1	1
150	150	2017	2000000	2000000000	2100000000	2100000000	18022	117422	180000000	0.002107	10	0	0	10	Real Estate Industry	RealEstateIndustry	7600000000	5200000000	0.68845	180000000	0.024188	97000000	170000000	0	140000000	24	0.048452	37.08	72.33	Private enterprise	7.416	Guangdong Province	Huizhou City	650.37	72.33	Private enterprise	9.12179	0.07507	1	0	0	0	87000000000	0.403056	3.60098	0.371576	0	1	1
150	150	2018	2000000	2000000000	2200000000	2200000000	13668	161253	200000000	0.000931	13	0	0	13	Real Estate Industry	RealEstateIndustry	8300000000	5800000000	0.695233	200000000	0.024254	76000000	260000000	990672	140000000	25	0.040741	37.08	68.38	Private enterprise	7.416	Guangdong Province	Huizhou City	679.07	68.38	Private enterprise	9.97031	0.069097	0	0	0	0	220000000000	0.467954	3.75416	0.346975	0	1	1
150	150	2019	2000000	2000000000	1800000000	1800000000	11760	152401	-1600000000	-0.00587	16	0	0	16	Real Estate Industry	RealEstateIndustry	6000000000	5000000000	0.846754	-1600000000	-0.261063	66000000	200000000	0	140000000	26	-0.224519	37.04	61.65	Private enterprise	7.408	Guangdong Province	Huizhou City	468.89	61.65	Private enterprise	7.06297	0.115798	0	0	0	0	270000000000	0.55514	3.32092	0.396342	1	1	1
150	150	2020	2000000	2000000000	1600000000	1600000000	8414	185601	-610000000	-0.004033	18	0	0	18	Real Estate Industry	RealEstateIndustry	5100000000	4800000000	0.94591	-610000000	-0.120641	48000000	170000000	0	230000000	27	-0.073758	33.04	59.58	Private enterprise	6.608	Guangdong Province	Huizhou City	452.87	59.58	Private enterprise	80.153	0.010715	0	0	0	0	150000000000	0.315162	3.2615	0.417607	0	1	1
150	150	2021	2000000	2000000000	1300000000	1300000000	7801	171056	-710000000	-0.008982	18	0	0	18	Real Estate Industry	RealEstateIndustry	4300000000	4600000000	1.07405	-710000000	-0.165116	36000000	180000000	0	260000000	28	-0.100441	33.04	54.33	Private enterprise	6.608	Guangdong Province	Huizhou City	0	54.33	Private enterprise	75.2471	0.011157	0	0	0	0	79000000000	0.278346	3.21632	0.40476	0	1	1
150	150	2022	2000000	2000000000	980000000	980000000	5352	183978	-450000000	0.011743	18	0	0	18	Real Estate Industry	RealEstateIndustry	4100000000	4900000000	1.18666	-450000000	-0.109832	27000000	140000000	0	310000000	29	-0.027344	26.47	51.65	Private enterprise	5.294	Guangdong Province	Huizhou City	0	51.65	Private enterprise	68.6046	0.013602	0	0	0	0	-38000000000	0.287691	4.15807	0.251529	0	1	1
151	151	2010	2000000	2000000000	940000000	940000000	291	3200000	7700000	0.013112	0	0	0	0	Wholesale and Retail Trade	WholesaleIndustry	1100000000	210000000	0.190006	7700000	0.00712	29000000	48000000	0	2800000	11	0.01189	48.09	50.04	State-owned enterprise	0	Beijing Municipality	Benxi City	605.06	50.04	State-owned enterprise	6.32774	0.142561	0	0	0	0	590000000	0.002043	1.16281	0.587537	0	1	1
151	151	2011	2000000	2000000000	1000000000	1000000000	288	3600000	-11000000	-0.011305	0	0	0	0	Wholesale and Retail Trade	WholesaleIndustry	1200000000	320000000	0.272902	-11000000	-0.00916	36000000	45000000	0	-1200000	12	-0.013347	48.09	49.43	State-owned enterprise	0	Beijing Municipality	Benxi City	523.8	49.43	State-owned enterprise	4.86859	0.186845	0	0	0	0	960000000	0.000941	1.14136	0.690094	0	1	1
151	151	2012	2000000	2000000000	1700000000	1700000000	256	6500000	44000000	0.003148	0	0	0	0	Wholesale and Retail Trade	WholesaleIndustry	1700000000	760000000	0.45525	44000000	0.026474	36000000	45000000	0	-13000000	13	0.030939	50.09	51.63	State-owned enterprise	0	Beijing Municipality	Benxi City	690.56	51.63	State-owned enterprise	8.302	0.108011	0	0	0	0	14000000000	0.013703	0.994977	0.796382	0	1	1
151	151	2013	2000000	2000000000	1600000000	1600000000	234	6600000	93000000	0.009995	0	0	0	0	Wholesale and Retail Trade	WholesaleIndustry	2500000000	1500000000	0.606677	93000000	0.037169	48000000	63000000	0	-9000000	14	0.056815	50.09	52.5	State-owned enterprise	0	Beijing Municipality	Benxi City	571.04	52.5	State-owned enterprise	17.5093	0.047897	0	0	0	0	9300000000	0.003759	1.60111	0.901551	0	1	1
151	151	2014	2000000	2000000000	2500000000	2500000000	308	8200000	110000000	0.008953	0	0	0	0	Wholesale and Retail Trade	WholesaleIndustry	2900000000	1900000000	0.656582	110000000	0.038599	56000000	82000000	0	-15000000	15	0.055001	47.72	52.42	State-owned enterprise	0	Beijing Municipality	Benxi City	679.93	52.42	State-owned enterprise	24.619	0.035609	0	0	0	0	13000000000	0.041789	1.15039	0.908544	0	1	1
151	151	2015	2000000	2000000000	1200000000	1200000000	383	3200000	130000000	0.011564	0	0	0	0	Wholesale and Retail Trade	WholesaleIndustry	2400000000	1400000000	0.579701	130000000	0.055603	45000000	66000000	0	-55000000	16	0.046576	45.36	48.38	State-owned enterprise	0	Beijing Municipality	Benxi City	677	48.38	State-owned enterprise	12.079	0.066668	0	0	0	0	12000000000	0.040653	1.99241	0.902308	0	1	1
151	151	2016	2000000	2000000000	1800000000	1800000000	405	4400000	100000000	0.026399	0	0	0	0	Wholesale and Retail Trade	WholesaleIndustry	2100000000	1100000000	0.517535	100000000	0.048767	53000000	77000000	0	-64000000	17	0.03294	45.36	47.84	State-owned enterprise	0	Beijing Municipality	Benxi City	681.31	47.84	State-owned enterprise	16.4443	0.053746	0	0	0	0	3800000000	0.020996	1.17052	0.862424	1	1	1
151	151	2017	2000000	2000000000	2200000000	2200000000	393	5700000	88000000	0.004275	0	0	0	0	Wholesale and Retail Trade	WholesaleIndustry	2200000000	1200000000	0.54077	88000000	0.041003	77000000	96000000	0	27000000	18	0.061357	45.36	47.89	State-owned enterprise	0	Beijing Municipality	Benxi City	681.76	47.89	State-owned enterprise	8.84665	0.097449	0	0	0	0	21000000000	0.040212	0.967782	0.818006	0	1	1
151	151	2018	2000000	2000000000	1300000000	1300000000	384	3300000	83000000	0.003261	0	0	0	0	Wholesale and Retail Trade	WholesaleIndustry	2200000000	1200000000	0.536344	83000000	0.038664	81000000	88000000	1200000	-53000000	19	0.024016	45.36	47.61	State-owned enterprise	0	Beijing Municipality	Benxi City	636.46	47.61	State-owned enterprise	1.51459	0.551846	0	0	0	0	26000000000	0.044429	1.69793	0.811846	0	1	1
151	151	2019	2000000	2000000000	1200000000	1200000000	352	3400000	8800000	0.000237	0	0	0	0	Wholesale and Retail Trade	WholesaleIndustry	2400000000	1400000000	0.60374	8800000	0.003658	82000000	68000000	660256	-1700000	20	0.002852	45.36	49.51	State-owned enterprise	0	Beijing Municipality	Benxi City	603.66	49.51	State-owned enterprise	0.950464	0.763803	0	0	0	0	37000000000	0.038145	2.02141	0.815964	0	1	1
151	151	2020	2000000	2000000000	780000000	780000000	327	2400000	-290000000	-0.010876	0	0	0	0	Wholesale and Retail Trade	WholesaleIndustry	1800000000	1200000000	0.64677	-290000000	-0.16106	89000000	120000000	45149.1	19000000	21	-0.153216	45.36	49.28	State-owned enterprise	0	Beijing Municipality	Benxi City	610.96	49.28	State-owned enterprise	2.5062	0.383573	0	0	0	0	27000000000	0.034283	2.31153	0.734177	1	1	1
151	151	2021	2000000	2000000000	2200000000	2200000000	1154	1900000	65000000	0.001922	0	0	0	0	Wholesale and Retail Trade	WholesaleIndustry	3700000000	2200000000	0.608654	65000000	0.017666	46000000	200000000	19000000	27000000	22	0.03058	39.79	55.39	State-owned enterprise	0	Beijing Municipality	Benxi City	617.09	55.39	State-owned enterprise	5.13721	0.162997	0	0	0	0	34000000000	0.17874	1.70084	0.743459	0	1	1
151	151	2022	2000000	2000000000	4200000000	4200000000	1149	3700000	-470000000	-0.009416	0	0	0	0	Wholesale and Retail Trade	WholesaleIndustry	1700000000	1000000000	0.588184	-470000000	-0.269341	64000000	170000000	22000000	-14000000	23	-0.116985	39.79	55.5	State-owned enterprise	0	Beijing Municipality	Benxi City	685.39	55.5	State-owned enterprise	28.2363	0.033234	0	0	0	0	50000000000	0.203038	1.07761	0.8217	0	1	1
151	151	2023	2000000	2000000000	3100000000	3100000000	944	3200000	-500000000	-0.010115	0	0	0	0	Wholesale and Retail Trade	WholesaleIndustry	3300000000	2500000000	0.742239	-500000000	-0.150399	51000000	210000000	27000000	45000000	24	-0.125542	39.79	54.41	State-owned enterprise	0	Beijing Municipality	Benxi City	0	54.41	State-owned enterprise	25.4675	0.041657	0	0	0	0	49000000000	0.084043	1.07642	0.800974	1	1	1
153	153	2010	2000000	2000000000	1100000000	1100000000	4908	218863	40000000	0.002825	0	0	0	0	Manufacturing Industry	PharmaceuticalManufacturing	1300000000	520000000	0.40916	40000000	0.031726	150000000	85000000	0	14000000	13	0.052037	14.75	45.49	State-owned enterprise	20.58	Anhui Province	Wuhu City	651.79	45.49	State-owned enterprise	5.1533	0.142504	0	0	0	0	14000000000	0.190058	1.18772	0.428371	0	1	0
153	153	2011	2000000	2000000000	1500000000	1500000000	4966	305374	9900000	0.000652	0	0	0	0	Manufacturing Industry	PharmaceuticalManufacturing	1300000000	550000000	0.419497	9900000	0.007528	170000000	100000000	0	16000000	14	0.022667	14.75	42.24	Private enterprise	24.3579	Anhui Province	Wuhu City	667.54	42.24	Private enterprise	6.77128	0.118145	0	0	0	0	15000000000	0.159132	0.869265	0.42663	0	1	0
153	153	2012	2000000	2000000000	1700000000	1700000000	5467	303231	18000000	0.001242	0	0	0	0	Manufacturing Industry	PharmaceuticalManufacturing	1500000000	680000000	0.465688	18000000	0.012473	220000000	120000000	0	21000000	15	0.031569	14.75	42.14	Private enterprise	24.3579	Anhui Province	Wuhu City	683.39	42.14	Private enterprise	6.33282	0.121623	0	0	0	0	15000000000	0.157277	0.874966	0.428468	1	1	0
153	153	2013	2000000	2000000000	1500000000	1500000000	4992	306470	27000000	0.001661	0	0	0	0	Manufacturing Industry	PharmaceuticalManufacturing	2000000000	930000000	0.467801	27000000	0.013724	220000000	120000000	0	22000000	16	0.031772	7.64	42.91	Private enterprise	17.9287	Anhui Province	Wuhu City	695.71	42.91	Private enterprise	5.32952	0.138743	0	0	0	0	16000000000	0.205519	1.29487	0.465146	0	1	0
153	153	2014	2000000	2000000000	1700000000	1700000000	4703	361247	41000000	0.002202	0	0	0	0	Manufacturing Industry	PharmaceuticalManufacturing	2200000000	1100000000	0.487414	41000000	0.018376	230000000	150000000	0	30000000	17	0.03845	11.48	40.66	Private enterprise	19.2128	Anhui Province	Wuhu City	741.01	40.66	Private enterprise	4.91881	0.149426	0	0	0	0	19000000000	0.240231	1.31701	0.423666	1	1	0
153	153	2015	2000000	2000000000	1600000000	1600000000	4547	341829	31000000	0.0014	0	0	0	0	Manufacturing Industry	PharmaceuticalManufacturing	2300000000	1100000000	0.486291	31000000	0.01365	200000000	140000000	0	30000000	18	0.031427	11.48	34.8	Private enterprise	20.7981	Anhui Province	Wuhu City	586.11	34.8	Private enterprise	4.20701	0.173835	0	0	0	0	22000000000	0.251337	1.48317	0.409574	1	1	0
153	153	2016	2000000	2000000000	2000000000	2000000000	4593	442779	46000000	0.001447	2	0	2	0	Manufacturing Industry	PharmaceuticalManufacturing	2500000000	1300000000	0.537108	46000000	0.018355	270000000	160000000	0	27000000	19	0.03775	11.48	35.4	Private enterprise	23.0812	Anhui Province	Wuhu City	611.59	35.4	Private enterprise	5.43939	0.134918	0	0	0	0	32000000000	0.272057	1.22456	0.473931	1	1	0
153	153	2017	2000000	2000000000	2600000000	2600000000	4571	564013	65000000	0.001788	4	0	4	0	Manufacturing Industry	PharmaceuticalManufacturing	2800000000	1500000000	0.559038	65000000	0.023611	460000000	180000000	0	31000000	20	0.04625	11.3	34.32	Private enterprise	19.228	Anhui Province	Wuhu City	642.6	34.32	Private enterprise	4.44775	0.156035	0	0	0	0	37000000000	0.243859	1.07355	0.540501	0	1	0
153	153	2018	2000000	2000000000	3000000000	3000000000	4758	633332	61000000	0.001351	6	0	6	0	Manufacturing Industry	PharmaceuticalManufacturing	3000000000	1700000000	0.570549	61000000	0.020182	810000000	140000000	73000000	31000000	21	0.041337	11.3	36.55	Private enterprise	22.7247	Anhui Province	Wuhu City	701.41	36.55	Private enterprise	3.99072	0.15298	0	0	0	0	45000000000	0.212096	0.998209	0.527978	1	1	0
153	153	2019	2000000	2000000000	3200000000	3200000000	4668	693673	81000000	0.001264	9	0	9	0	Manufacturing Industry	PharmaceuticalManufacturing	3600000000	2200000000	0.627174	81000000	0.022646	860000000	150000000	78000000	38000000	22	0.044443	11.48	35.56	Private enterprise	15.4616	Anhui Province	Wuhu City	690.37	35.56	Private enterprise	4.11369	0.150339	0	0	0	0	64000000000	0.208752	1.0993	0.488594	1	1	0
153	153	2020	2000000	2000000000	3300000000	3300000000	4556	728969	100000000	0.00177	13	0	13	0	Manufacturing Industry	PharmaceuticalManufacturing	3600000000	2200000000	0.601789	100000000	0.028078	780000000	140000000	75000000	41000000	23	0.04917	11.48	34.45	Private enterprise	16.2526	Anhui Province	Wuhu City	700.92	34.45	Private enterprise	4.1164	0.158724	0	0	0	0	58000000000	0.204177	1.09485	0.47805	1	1	0
153	153	2021	2000000	2000000000	3500000000	3500000000	4538	771633	110000000	0.00217	15	0	15	0	Manufacturing Industry	PharmaceuticalManufacturing	3800000000	2300000000	0.591833	110000000	0.028684	650000000	150000000	70000000	39000000	24	0.049338	11.48	37.76	Private enterprise	15.398	Anhui Province	Wuhu City	668.29	37.76	Private enterprise	4.29721	0.162646	0	0	0	0	50000000000	0.186621	1.08986	0.444084	1	1	0
153	153	2022	2000000	2000000000	4000000000	4000000000	4654	860340	150000000	0.002616	17	0	17	0	Manufacturing Industry	PharmaceuticalManufacturing	4500000000	2700000000	0.607369	150000000	0.033773	680000000	170000000	65000000	30000000	25	0.051954	10.79	31.38	Private enterprise	14.2711	Anhui Province	Wuhu City	695.22	31.38	Private enterprise	4.11035	0.174612	0	0	1	2	58000000000	0.172911	1.11619	0.464823	1	1	0
155	155	2010	2000000	2000000000	2000000000	2000000000	4891	410095	-220000000	-0.008273	0	0	0	0	Electricity, Heat, Gas, and Water Production and Supply Industry	ProductionandSupplyofElectricityandHeat	3400000000	1700000000	0.495575	-220000000	-0.064762	48000000	290000000	0	35000000	13	-0.068736	63.49	66.01	State-owned enterprise	0	Sichuan Province	Chengdu City	561.89	66.01	State-owned enterprise	5.16136	0.172605	0	0	0	0	26000000000	0.021242	1.68411	0.236598	0	0	0
155	155	2011	2000000	2000000000	2000000000	2000000000	4842	410371	-220000000	-0.007671	0	0	0	0	Electricity, Heat, Gas, and Water Production and Supply Industry	ProductionandSupplyofElectricityandHeat	3100000000	1600000000	0.523089	-220000000	-0.071629	42000000	300000000	0	58000000	14	-0.067533	63.49	65.45	State-owned enterprise	0	Sichuan Province	Chengdu City	0	65.45	State-owned enterprise	6.04858	0.147184	0	0	0	0	29000000000	0.0117	1.56516	0.19381	0	0	0
155	155	2012	2000000	2000000000	2100000000	2100000000	4696	451410	1600000	6.2e-05	0	0	0	0	Electricity, Heat, Gas, and Water Production and Supply Industry	ProductionandSupplyofElectricityandHeat	3200000000	1700000000	0.536233	1600000	0.000493	44000000	350000000	0	64000000	15	0.021068	63.49	68.34	State-owned enterprise	0	Sichuan Province	Chengdu City	0	68.34	State-owned enterprise	8.65481	0.094019	0	0	0	0	25000000000	0.019806	1.48827	0.264866	0	0	0
155	155	2013	2000000	2000000000	1800000000	1800000000	3937	459975	-710000000	-0.014848	0	0	0	0	Electricity, Heat, Gas, and Water Production and Supply Industry	ProductionandSupplyofElectricityandHeat	2900000000	2200000000	0.74215	-710000000	-0.242736	45000000	380000000	0	100000000	16	-0.187999	58.6	65.49	State-owned enterprise	0	Sichuan Province	Chengdu City	614.99	65.49	State-owned enterprise	5.69107	0.165134	0	0	0	0	48000000000	0.027567	1.61987	0.347066	0	0	0
155	155	2014	2000000	2000000000	840000000	840000000	1625	518244	-1600000000	-0.023877	0	0	0	0	Electricity, Heat, Gas, and Water Production and Supply Industry	ProductionandSupplyofElectricityandHeat	1300000000	2200000000	1.64989	-1600000000	-1.21989	33000000	450000000	0	130000000	17	-1.06655	42.53	65.22	State-owned enterprise	0	Sichuan Province	Chengdu City	0	65.22	State-owned enterprise	10.8199	0.092114	0	0	0	0	69000000000	0.040411	1.60299	0.340659	0	0	0
155	155	2015	2000000	2000000000	320000000	320000000	1416	225727	-710000000	-0.008243	0	0	0	0	Electricity, Heat, Gas, and Water Production and Supply Industry	ProductionandSupplyofElectricityandHeat	720000000	2300000000	3.2619	-710000000	-0.987166	13000000	200000000	0	93000000	18	-0.84912	30.53	46	State-owned enterprise	9.8307	Sichuan Province	Chengdu City	0	46	State-owned enterprise	8.31483	0.111291	0	0	0	0	86000000000	0.114475	2.25201	0.444392	0	0	0
155	155	2016	2000000	2000000000	1800000000	1800000000	18	100000000	870000000	0.007959	0	0	0	0	Electricity, Heat, Gas, and Water Production and Supply Industry	ProductionandSupplyofElectricityandHeat	2900000000	89000000	0.030155	870000000	0.294072	3500000	39000000	0	13000000	19	0.298892	26.2	68.59	State-owned enterprise	12.075	Sichuan Province	Chengdu City	0	68.59	State-owned enterprise	0	0	0	0	0	0	110000000000	0.327915	1.62364	0.999962	0	0	0
155	155	2017	2000000	2000000000	6500000000	6500000000	188	35000000	380000000	0.00429	0	0	0	0	Electricity, Heat, Gas, and Water Production and Supply Industry	ProductionandSupplyofElectricityandHeat	6800000000	3100000000	0.458189	380000000	0.056232	2700000	67000000	0	27000000	20	0.047239	26.2	58.72	State-owned enterprise	12.075	Sichuan Province	Chengdu City	645.74	58.72	State-owned enterprise	184.742	0.005098	0	0	0	0	89000000000	0.181795	1.04242	0.509582	0	0	0
155	155	2018	2000000	2000000000	4300000000	4300000000	212	20000000	410000000	0.006538	0	0	0	0	Electricity, Heat, Gas, and Water Production and Supply Industry	ProductionandSupplyofElectricityandHeat	7200000000	3400000000	0.475944	410000000	0.056845	2900000	56000000	0	97000000	21	0.057931	26.2	55.59	State-owned enterprise	12.5548	Sichuan Province	Chengdu City	0	55.59	State-owned enterprise	48.2669	0.018249	0	0	0	0	63000000000	0.296257	1.69217	0.496065	0	0	0
155	155	2019	2000000	2000000000	2100000000	2100000000	229	9000000	330000000	0.003264	0	0	0	0	Electricity, Heat, Gas, and Water Production and Supply Industry	ProductionandSupplyofElectricityandHeat	7200000000	3000000000	0.417335	330000000	0.045464	5600000	71000000	0	110000000	22	0.065054	26.2	55.76	State-owned enterprise	12.6643	Sichuan Province	Chengdu City	298.56	55.76	State-owned enterprise	395.663	0.001844	0	0	0	0	100000000000	0.54381	3.53282	0.390187	0	0	0
155	155	2020	2000000	2000000000	2000000000	2000000000	251	8000000	290000000	0.002104	0	0	0	0	Electricity, Heat, Gas, and Water Production and Supply Industry	ProductionandSupplyofElectricityandHeat	9200000000	4700000000	0.507244	290000000	0.031802	2600000	87000000	0	110000000	23	0.056059	26.2	50.75	State-owned enterprise	12.6643	Sichuan Province	Chengdu City	624.88	50.75	State-owned enterprise	12.3114	0.055876	0	0	0	0	140000000000	0.643406	4.62517	0.378772	0	0	0
155	155	2021	2000000	2000000000	4400000000	4400000000	2933	1500000	670000000	0.004431	0	0	0	0	Electricity, Heat, Gas, and Water Production and Supply Industry	ProductionandSupplyofElectricityandHeat	17000000000	10000000000	0.580014	670000000	0.038822	6200000	230000000	238652	330000000	24	0.068589	35.32	55.16	State-owned enterprise	0	Sichuan Province	Chengdu City	655.47	55.16	State-owned enterprise	97.6486	0.006833	0	0	0	0	150000000000	0.524673	3.92672	0.335161	0	0	0
155	155	2022	2000000	2000000000	3800000000	3800000000	2752	1400000	1300000000	0.023171	0	0	0	0	Electricity, Heat, Gas, and Water Production and Supply Industry	ProductionandSupplyofElectricityandHeat	19000000000	11000000000	0.546268	1300000000	0.066377	5000000	270000000	24000000	300000000	25	0.089556	36.18	54.88	State-owned enterprise	0	Sichuan Province	Chengdu City	544.32	54.88	State-owned enterprise	23.5322	0.019414	0	0	0	0	55000000000	0.524897	5.08972	0.324326	0	0	0
156	156	2010	2000000	2000000000	870000000	870000000	659	1300000	180000000	0.904343	0	0	0	0	Culture, Sports, and Entertainment	Broadcasting,Television,Film,andAudiovisualProduction	300000000	600000000	2.00302	180000000	0.620472	32000000	35000000	0	15000000	16	0.717701	14.97	46.58	Private enterprise	0	Hunan Province	Hongjiang City	427.36	46.58	Private enterprise	29.9792	0.029775	0	0	0	0	200000000	0.024584	0.340592	0.755325	0	1	1
156	156	2011	2000000	2000000000	1000000000	1000000000	890	1200000	110000000	0.533979	0	0	0	0	Culture, Sports, and Entertainment	Broadcasting,Television,Film,andAudiovisualProduction	290000000	490000000	1.69575	110000000	0.367666	40000000	38000000	0	14000000	17	0.463628	14.97	46.58	Private enterprise	0	Hunan Province	Hongjiang City	0	46.58	Private enterprise	19.9302	0.044247	0	0	0	0	200000000	0.038053	0.276056	0.790478	0	1	1
156	156	2012	2000000	2000000000	1500000000	1500000000	3802	396793	170000000	2.29574	3	0	0	3	Culture, Sports, and Entertainment	Broadcasting,Television,Film,andAudiovisualProduction	3400000000	2500000000	0.74873	170000000	0.051362	240000000	190000000	0	45000000	18	0.066103	54.3	93.65	Other	14.4503	Hunan Province	Hongjiang City	629.89	93.65	Other	22.9064	0.025006	0	0	0	0	76000000	0.149151	2.24285	0.213996	0	1	1
156	156	2013	2000000	2000000000	1800000000	1800000000	4371	412076	260000000	5.26055	8	0	0	8	Culture, Sports, and Entertainment	Broadcasting,Television,Film,andAudiovisualProduction	5100000000	3300000000	0.643314	260000000	0.05024	270000000	220000000	0	38000000	19	0.05794	52.31	89.95	State-owned enterprise	13.6107	Hunan Province	Hongjiang City	682.89	89.95	State-owned enterprise	19.6016	0.028493	0	0	0	0	49000000	0.157914	2.82288	0.264392	1	1	1
156	156	2014	2000000	2000000000	2400000000	2400000000	4679	515413	380000000	5.2705	11	0	0	11	Culture, Sports, and Entertainment	Broadcasting,Television,Film,andAudiovisualProduction	5600000000	3400000000	0.602917	380000000	0.069064	350000000	280000000	0	16000000	20	0.07247	52.31	89.72	State-owned enterprise	0	Hunan Province	Hongjiang City	714.76	89.72	State-owned enterprise	30.4822	0.018982	0	0	0	0	73000000	0.13363	2.30475	0.268262	1	1	1
156	156	2015	2000000	2000000000	2900000000	2900000000	4759	600667	530000000	9.25741	16	2	0	14	Culture, Sports, and Entertainment	Broadcasting,Television,Film,andAudiovisualProduction	13000000000	3400000000	0.269583	530000000	0.042018	390000000	340000000	0	-28000000	21	0.040905	41.85	85.21	State-owned enterprise	14.5956	Hunan Province	Hongjiang City	711.86	85.21	State-owned enterprise	36.5999	0.015233	0	0	0	0	58000000	0.164806	4.43403	0.599818	1	1	1
156	156	2016	2000000	2000000000	3100000000	3100000000	4952	622210	600000000	0.40812	22	3	0	19	Culture, Sports, and Entertainment	Broadcasting,Television,Film,andAudiovisualProduction	14000000000	3900000000	0.279278	600000000	0.0428	470000000	360000000	0	-110000000	22	0.035519	41.85	81.67	State-owned enterprise	20.8412	Hunan Province	Hongjiang City	681.05	81.67	State-owned enterprise	24.872	0.022157	1	0	0	0	1500000000	0.166511	4.55437	0.577837	0	1	1
156	156	2017	2000000	2000000000	3200000000	3200000000	4937	650052	640000000	0.275819	26	4	0	22	Culture, Sports, and Entertainment	Broadcasting,Television,Film,andAudiovisualProduction	14000000000	4000000000	0.280398	640000000	0.044465	510000000	410000000	0	-100000000	23	0.037428	41.85	78.07	State-owned enterprise	14.5956	Hunan Province	Hongjiang City	672.36	78.07	State-owned enterprise	24.3123	0.022764	1	0	0	0	2300000000	0.194738	4.49327	0.581751	0	1	1
156	156	2018	2000000	2000000000	3400000000	3400000000	4919	698515	640000000	0.371516	30	5	0	25	Culture, Sports, and Entertainment	Broadcasting,Television,Film,andAudiovisualProduction	15000000000	4100000000	0.277813	640000000	0.0437	490000000	290000000	110000000	-110000000	24	0.036983	41.85	75.24	State-owned enterprise	14.5956	Hunan Province	Hongjiang City	653.28	75.24	State-owned enterprise	29.1237	0.020363	1	0	0	0	1700000000	0.19941	4.2902	0.588929	0	1	1
156	156	2019	2000000	2000000000	3700000000	3700000000	4998	742430	650000000	0.371575	35	6	0	29	Culture, Sports, and Entertainment	Broadcasting,Television,Film,andAudiovisualProduction	16000000000	4700000000	0.300245	650000000	0.041055	540000000	300000000	120000000	-130000000	25	0.034093	41.85	72.92	State-owned enterprise	14.5956	Hunan Province	Hongjiang City	741.97	72.92	State-owned enterprise	41.8206	0.015058	1	0	0	0	1700000000	0.191576	4.23741	0.610339	1	1	1
156	156	2020	2000000	2000000000	7600000000	7600000000	12944	585418	950000000	0.335529	42	8	0	34	Culture, Sports, and Entertainment	Broadcasting,Television,Film,andAudiovisualProduction	23000000000	9600000000	0.40751	950000000	0.040601	810000000	780000000	190000000	-160000000	26	0.033333	36.3	61.09	State-owned enterprise	15.9887	Hunan Province	Hongjiang City	705.82	61.09	State-owned enterprise	4.68469	0.143887	1	0	0	0	2800000000	0.168105	3.09338	0.447427	0	1	1
156	156	2021	2000000	2000000000	8500000000	8500000000	12057	703630	930000000	-0.053281	52	11	0	41	Culture, Sports, and Entertainment	Broadcasting,Television,Film,andAudiovisualProduction	26000000000	11000000000	0.433444	930000000	0.036201	890000000	820000000	370000000	-150000000	27	0.030626	36.3	61.03	State-owned enterprise	15.9887	Hunan Province	Hongjiang City	664.26	61.03	State-owned enterprise	4.48145	0.15145	2	0	0	0	-17000000000	0.162516	3.01762	0.457157	1	1	1
156	156	2022	2000000	2000000000	9400000000	9400000000	12260	765583	810000000	-0.42423	60	11	0	49	Culture, Sports, and Entertainment	Broadcasting,Television,Film,andAudiovisualProduction	27000000000	12000000000	0.448888	810000000	0.029775	920000000	900000000	510000000	-110000000	28	0.025787	36.43	61.57	State-owned enterprise	15.9561	Hunan Province	Hongjiang City	678.72	61.57	State-owned enterprise	4.78707	0.143673	1	0	0	0	-1900000000	0.167977	2.88841	0.383129	1	1	1
156	156	2023	2000000	2000000000	9700000000	9700000000	11943	812766	700000000	-0.095082	67	11	0	56	Culture, Sports, and Entertainment	Broadcasting,Television,Film,andAudiovisualProduction	29000000000	14000000000	0.480612	700000000	0.024033	880000000	900000000	600000000	-120000000	29	0.020577	36.43	60.39	State-owned enterprise	15.9561	Hunan Province	Hongjiang City	0	60.39	State-owned enterprise	5.37683	0.129908	0	0	0	0	-7400000000	0.19606	3.01644	0.411931	0	1	1
157	157	2010	2000000	2000000000	32000000000	32000000000	22356	1400000	4600000000	0.361038	0	0	0	0	Manufacturing Industry	SpecializedEquipmentManufacturing	63000000000	36000000000	0.563865	4600000000	0.07283	2100000000	1300000000	0	430000000	11	0.09284	16.77	57.76	State-owned enterprise	0	Hunan Province	Changsha City	893.94	57.76	State-owned enterprise	2.58396	0.269569	0	1	0	0	13000000000	0.215802	1.95682	0.704282	1	1	0
157	157	2011	2000000	2000000000	46000000000	46000000000	28833	1600000	8200000000	0.420172	0	0	0	0	Manufacturing Industry	SpecializedEquipmentManufacturing	72000000000	36000000000	0.502181	8200000000	0.114182	3200000000	1800000000	0	110000000	12	0.135697	18.53	56.79	State-owned enterprise	0	Hunan Province	Changsha City	910.61	56.79	State-owned enterprise	3.24338	0.208437	0	1	0	0	19000000000	0.251671	1.54529	0.684749	1	1	0
157	157	2012	2000000	2000000000	48000000000	48000000000	31707	1500000	7500000000	0.388784	0	0	0	0	Manufacturing Industry	SpecializedEquipmentManufacturing	89000000000	48000000000	0.53707	7500000000	0.084619	3400000000	1900000000	0	320000000	13	0.103186	18.53	54.39	0	0	Hunan Province	Changsha City	946.38	54.39	0	2.77396	0.244066	0	1	0	0	19000000000	0.393174	1.85089	0.753357	0	1	0
157	157	2013	2000000	2000000000	39000000000	39000000000	27028	1400000	4000000000	0.423341	0	0	0	0	Manufacturing Industry	SpecializedEquipmentManufacturing	90000000000	47000000000	0.530345	4000000000	0.044137	3600000000	2000000000	0	-140000000	14	0.048979	18.53	54.11	0	0	Hunan Province	Changsha City	669.22	54.11	0	3.12101	0.226954	0	1	0	0	9300000000	0.721459	2.32312	0.776549	0	1	0
157	157	2014	2000000	2000000000	26000000000	26000000000	20314	1300000	630000000	0.116006	0	0	0	0	Manufacturing Industry	SpecializedEquipmentManufacturing	94000000000	53000000000	0.56006	630000000	0.006697	3000000000	1900000000	0	750000000	15	0.017157	18.53	49.72	0	0	Hunan Province	Changsha City	550.28	49.72	0	1.79657	0.401383	0	1	0	0	5400000000	1.17748	3.62683	0.790141	1	1	0
157	157	2015	2000000	2000000000	21000000000	21000000000	19141	1100000	91000000	0.011582	0	0	0	0	Manufacturing Industry	SpecializedEquipmentManufacturing	94000000000	53000000000	0.566712	91000000	0.000973	2500000000	1700000000	0	1300000000	16	0.013834	18.08	51.6	0	0	Hunan Province	Changsha City	625.57	51.6	0	1.07548	0.678585	0	1	0	0	7900000000	1.43324	4.51604	0.795801	1	1	0
157	157	2016	2000000	2000000000	20000000000	20000000000	15154	1300000	-900000000	-0.185812	1	0	0	1	Manufacturing Industry	SpecializedEquipmentManufacturing	89000000000	51000000000	0.576009	-900000000	-0.01015	2400000000	1700000000	0	1000000000	17	0.000227	18.08	51.92	0	0	Hunan Province	Changsha City	526.99	51.92	0	1.19378	0.637786	0	1	0	0	4900000000	1.50412	4.45204	0.773154	1	1	0
157	157	2017	2000000	2000000000	23000000000	23000000000	13461	1700000	1200000000	-0.379587	2	0	0	2	Manufacturing Industry	SpecializedEquipmentManufacturing	83000000000	45000000000	0.540256	1200000000	0.015009	2500000000	1800000000	0	1500000000	18	0.033018	17.78	50.74	0	0	Hunan Province	Changsha City	663.41	50.74	0	2.05993	0.381809	0	0	0	0	-3300000000	0.929465	3.57279	0.746149	1	1	0
157	157	2018	2000000	2000000000	29000000000	29000000000	15121	1900000	2000000000	0.139093	3	0	0	3	Manufacturing Industry	SpecializedEquipmentManufacturing	93000000000	55000000000	0.585172	2000000000	0.020936	2400000000	1500000000	580000000	1200000000	19	0.041543	17.74	51.17	0	0	Hunan Province	Changsha City	661.61	51.17	0	2.19075	0.332815	0	0	0	0	14000000000	0.799545	3.25672	0.752958	1	1	0
157	157	2019	2000000	2000000000	43000000000	43000000000	19016	2300000	4300000000	0.085924	13	1	6	6	Manufacturing Industry	SpecializedEquipmentManufacturing	92000000000	53000000000	0.570609	4300000000	0.046434	3800000000	1600000000	1500000000	1200000000	20	0.067873	17.59	61.59	0	0	Hunan Province	Changsha City	771.11	61.59	0	2.57524	0.271815	0	0	0	0	50000000000	0.586596	2.12592	0.686255	1	1	0
157	157	2020	2000000	2000000000	65000000000	65000000000	23528	2800000	7400000000	0.300616	27	3	14	10	Manufacturing Industry	SpecializedEquipmentManufacturing	120000000000	68000000000	0.588158	7400000000	0.063257	4000000000	2000000000	3300000000	180000000	21	0.075964	17.45	62.6	0	0	Hunan Province	Changsha City	825.24	62.6	0	3.17303	0.225044	0	0	0	0	24000000000	0.502472	1.78585	0.698733	1	1	0
157	157	2021	2000000	2000000000	67000000000	67000000000	26036	2600000	6400000000	0.075316	36	3	20	13	Manufacturing Industry	SpecializedEquipmentManufacturing	120000000000	64000000000	0.522225	6400000000	0.052337	3500000000	1700000000	3900000000	31000000	22	0.060277	18.2	55.55	0	0	Hunan Province	Changsha City	742.4	55.55	0	3.79812	0.201122	0	0	15	1	85000000000	0.64094	1.81762	0.731477	1	1	0
157	157	2022	2000000	2000000000	42000000000	42000000000	25283	1600000	2400000000	0.050893	39	3	21	15	Manufacturing Industry	SpecializedEquipmentManufacturing	120000000000	67000000000	0.53886	2400000000	0.019301	2600000000	1600000000	2500000000	-270000000	23	0.01785	18.19	55.05	0	0	Hunan Province	Changsha City	590.73	55.05	0	2.29134	0.341152	0	0	6	7	47000000000	0.670533	2.96778	0.59558	1	1	0
157	157	2023	2000000	2000000000	47000000000	47000000000	30563	1500000	3800000000	0.030062	57	3	29	25	Manufacturing Industry	SpecializedEquipmentManufacturing	130000000000	72000000000	0.547866	3800000000	0.028816	3600000000	1900000000	3400000000	-260000000	24	0.030315	18.19	61.39	0	0	Hunan Province	Changsha City	0	61.39	0	1.51573	0.478037	0	0	115	10	130000000000	0.522831	2.77988	0.595826	1	1	0
158	158	2010	2000000	2000000000	3700000000	3700000000	17951	206162	55000000	0.019131	0	0	0	0	Information Transmission, Software, and Information Technology Services	SoftwareandInformationTechnologyServices	4700000000	2400000000	0.49943	55000000	0.011574	39000000	140000000	0	38000000	12	0.02444	48.06	52.13	State-owned enterprise	0	Hebei Province	Shijiazhuang City	660.36	52.13	State-owned enterprise	4.45303	0.205568	0	0	0	0	2900000000	0.033066	1.28141	0.502318	0	1	1
158	158	2011	2000000	2000000000	4700000000	4700000000	16741	281040	57000000	0.015748	0	0	0	0	Information Transmission, Software, and Information Technology Services	SoftwareandInformationTechnologyServices	5300000000	2900000000	0.543603	57000000	0.010809	57000000	130000000	0	80000000	13	0.026818	48.06	50.65	State-owned enterprise	0	Hebei Province	Shijiazhuang City	706.46	50.65	State-owned enterprise	4.43202	0.213372	0	0	0	0	3600000000	0.01723	1.1246	0.523613	1	1	1
158	158	2012	2000000	2000000000	5000000000	5000000000	13042	385103	12000000	0.003271	0	0	0	0	Information Transmission, Software, and Information Technology Services	SoftwareandInformationTechnologyServices	5700000000	3300000000	0.575353	12000000	0.002047	59000000	180000000	0	120000000	14	0.023638	48.06	51.18	State-owned enterprise	0	Hebei Province	Shijiazhuang City	625.62	51.18	State-owned enterprise	4.12472	0.230078	0	0	0	0	3600000000	0.012456	1.13825	0.538142	1	1	1
158	158	2013	2000000	2000000000	5900000000	5900000000	8768	668042	18000000	0.005124	0	0	0	0	Information Transmission, Software, and Information Technology Services	SoftwareandInformationTechnologyServices	5800000000	3300000000	0.576942	18000000	0.003039	38000000	280000000	0	110000000	15	0.023228	48.06	51.94	State-owned enterprise	0	Hebei Province	Shijiazhuang City	723.1	51.94	State-owned enterprise	3.75595	0.25701	0	0	0	0	3400000000	0.018877	0.985633	0.533787	1	1	1
158	158	2014	2000000	2000000000	6600000000	6600000000	5826	1100000	24000000	0.007684	0	0	0	0	Information Transmission, Software, and Information Technology Services	SoftwareandInformationTechnologyServices	5600000000	3100000000	0.554528	24000000	0.004369	25000000	210000000	0	130000000	16	0.026982	48.06	52.92	State-owned enterprise	0	Hebei Province	Shijiazhuang City	730.34	52.92	State-owned enterprise	4.55993	0.21668	0	0	0	0	3200000000	0.006281	0.845421	0.491719	1	1	1
158	158	2015	2000000	2000000000	8900000000	8900000000	5782	1500000	250000000	0.054285	5	5	0	0	Information Transmission, Software, and Information Technology Services	SoftwareandInformationTechnologyServices	11000000000	5500000000	0.503495	250000000	0.022731	120000000	290000000	0	140000000	17	0.038763	27.32	62.75	State-owned enterprise	0	Hebei Province	Shijiazhuang City	708.7	62.75	State-owned enterprise	4.17489	0.223141	1	0	0	0	4600000000	0.142679	1.22915	0.545362	1	1	1
158	158	2016	2000000	2000000000	11000000000	11000000000	5911	1900000	350000000	0.069036	10	7	2	1	Information Transmission, Software, and Information Technology Services	SoftwareandInformationTechnologyServices	13000000000	7100000000	0.551411	350000000	0.0271	190000000	290000000	0	200000000	18	0.041941	27.32	62.81	State-owned enterprise	0	Hebei Province	Shijiazhuang City	542.35	62.81	State-owned enterprise	5.241	0.176303	1	0	0	0	5000000000	0.170511	1.16674	0.591266	1	1	1
158	158	2017	2000000	2000000000	11000000000	11000000000	5054	2200000	360000000	0.051277	15	10	2	3	Information Transmission, Software, and Information Technology Services	SoftwareandInformationTechnologyServices	13000000000	6800000000	0.52987	360000000	0.027761	210000000	340000000	0	220000000	19	0.044489	27.32	62.36	State-owned enterprise	0	Hebei Province	Shijiazhuang City	711.09	62.36	State-owned enterprise	5.48613	0.169053	2	0	0	0	6900000000	0.206413	1.13637	0.591429	1	1	1
158	158	2018	2000000	2000000000	9700000000	9700000000	5092	1900000	180000000	0.013257	26	13	4	9	Information Transmission, Software, and Information Technology Services	SoftwareandInformationTechnologyServices	14000000000	8100000000	0.569219	180000000	0.012935	230000000	290000000	46000000	260000000	20	0.037908	27.55	63.25	State-owned enterprise	0	Hebei Province	Shijiazhuang City	655.33	63.25	State-owned enterprise	3.97602	0.228276	2	0	0	0	14000000000	0.260935	1.46464	0.598814	1	1	1
158	158	2019	2000000	2000000000	9400000000	9400000000	5084	1900000	95000000	0.023027	38	15	7	16	Information Transmission, Software, and Information Technology Services	SoftwareandInformationTechnologyServices	14000000000	8200000000	0.581776	95000000	0.006726	220000000	290000000	120000000	270000000	21	0.027779	28.48	54.11	State-owned enterprise	0	Hebei Province	Shijiazhuang City	615.05	54.11	State-owned enterprise	3.95227	0.23141	3	0	0	0	4100000000	0.269303	1.49857	0.583337	1	1	1
158	158	2020	2000000	2000000000	9900000000	9900000000	5007	2000000	110000000	0.008159	60	26	10	24	Information Transmission, Software, and Information Technology Services	SoftwareandInformationTechnologyServices	15000000000	8900000000	0.594665	110000000	0.007191	250000000	290000000	190000000	240000000	22	0.024338	28.48	49.3	State-owned enterprise	0	Hebei Province	Shijiazhuang City	691.44	49.3	State-owned enterprise	3.68379	0.244543	3	0	0	0	13000000000	0.181569	1.50705	0.600617	1	1	1
158	158	2021	2000000	2000000000	11000000000	11000000000	5068	2100000	130000000	0.025162	78	41	12	25	Information Transmission, Software, and Information Technology Services	SoftwareandInformationTechnologyServices	17000000000	10000000000	0.628159	130000000	0.007816	270000000	330000000	240000000	230000000	23	0.022491	28.48	44.74	State-owned enterprise	0	Hebei Province	Shijiazhuang City	667.48	44.74	State-owned enterprise	3.232	0.276638	1	0	0	0	5200000000	0.242714	1.52531	0.627193	1	1	1
158	158	2022	2000000	2000000000	9700000000	9700000000	4573	2100000	-230000000	-0.031503	98	60	13	25	Information Transmission, Software, and Information Technology Services	SoftwareandInformationTechnologyServices	17000000000	11000000000	0.641041	-230000000	-0.014044	260000000	330000000	270000000	240000000	24	-6e-05	28.48	44.67	State-owned enterprise	0	Hebei Province	Shijiazhuang City	599.78	44.67	State-owned enterprise	2.9768	0.304113	3	0	0	0	7400000000	0.316097	1.71332	0.635166	1	1	1
159	159	2010	2000000	2000000000	750000000	750000000	536	1400000	650000000	1.0997	0	0	0	0	Wholesale and Retail Trade	WholesaleIndustry	3200000000	1500000000	0.467699	650000000	0.200271	26000000	90000000	0	35000000	11	0.257517	33.32	35.81	Private enterprise	0	Xinjiang Uygur Autonomous Region	Urumqi City	763.16	35.81	Private enterprise	0.662965	0.938706	0	0	0	0	590000000	0.071465	4.34388	0.719969	0	1	1
159	159	2011	2000000	2000000000	1200000000	1200000000	591	2100000	330000000	0.346629	0	0	0	0	Wholesale and Retail Trade	WholesaleIndustry	3200000000	1200000000	0.362134	330000000	0.104777	42000000	69000000	0	42000000	12	0.138212	31.38	32.89	Private enterprise	0	Xinjiang Uygur Autonomous Region	Urumqi City	682.4	32.89	Private enterprise	0.92737	0.713775	0	0	0	0	960000000	0.121856	2.5667	0.661355	0	1	1
159	159	2012	2000000	2000000000	1400000000	1400000000	573	2400000	100000000	0.007228	0	0	0	0	Wholesale and Retail Trade	WholesaleIndustry	3000000000	900000000	0.302494	100000000	0.033897	34000000	54000000	0	42000000	13	0.054968	30.57	32.59	Private enterprise	0	Xinjiang Uygur Autonomous Region	Urumqi City	666.91	32.59	Private enterprise	1.47515	0.583208	0	0	0	0	14000000000	0.058406	2.1331	0.649869	0	1	1
159	159	2013	2000000	2000000000	1100000000	1100000000	593	1800000	35000000	0.003791	0	0	0	0	Wholesale and Retail Trade	WholesaleIndustry	3000000000	910000000	0.30427	35000000	0.011767	33000000	63000000	0	43000000	14	0.034615	30.49	32.81	Private enterprise	0	Xinjiang Uygur Autonomous Region	Urumqi City	612.17	32.81	Private enterprise	1.24618	0.621797	0	0	0	0	9300000000	0.154407	2.79182	0.661695	0	1	1
159	159	2014	2000000	2000000000	1200000000	1200000000	671	1800000	130000000	0.010533	0	0	0	0	Wholesale and Retail Trade	WholesaleIndustry	3000000000	790000000	0.264477	130000000	0.044666	38000000	91000000	0	31000000	15	0.077019	30.47	33.56	Private enterprise	0	Xinjiang Uygur Autonomous Region	Urumqi City	714.62	33.56	Private enterprise	1.50771	0.590867	0	0	0	0	13000000000	0.110834	2.52274	0.654199	0	1	1
159	159	2015	2000000	2000000000	680000000	680000000	614	1100000	60000000	0.005172	0	0	0	0	Wholesale and Retail Trade	WholesaleIndustry	2900000000	770000000	0.260288	60000000	0.020371	34000000	87000000	0	35000000	16	0.043218	29.64	33.13	Private enterprise	0	Xinjiang Uygur Autonomous Region	Urumqi City	623.4	33.13	Private enterprise	0.629626	1.23612	0	0	0	0	12000000000	0.171212	4.33843	0.640587	0	1	1
159	159	2016	2000000	2000000000	520000000	520000000	529	989041	36000000	0.009385	0	0	0	0	Wholesale and Retail Trade	WholesaleIndustry	3100000000	910000000	0.292732	36000000	0.011509	27000000	77000000	0	2100000	17	0.016226	29.64	33.45	Private enterprise	0	Xinjiang Uygur Autonomous Region	Urumqi City	584.33	33.45	Private enterprise	0.482023	1.71533	0	0	0	0	3800000000	0.212979	5.95611	0.628181	0	1	1
159	159	2017	2000000	2000000000	360000000	360000000	400	888012	-71000000	-0.003438	0	0	0	0	Wholesale and Retail Trade	WholesaleIndustry	3000000000	940000000	0.310459	-71000000	-0.023415	22000000	68000000	0	37000000	18	-0.011523	29.64	32.24	Private enterprise	0	Xinjiang Uygur Autonomous Region	Urumqi City	603.52	32.24	Private enterprise	0.379316	2.33445	0	0	0	0	21000000000	0.30133	8.55244	0.626681	0	1	1
159	159	2018	2000000	2000000000	550000000	550000000	315	1700000	50000000	0.001948	0	0	0	0	Wholesale and Retail Trade	WholesaleIndustry	2700000000	600000000	0.218467	50000000	0.018187	9800000	84000000	7900000	18000000	19	0.033886	29.64	32.33	Private enterprise	0	Xinjiang Uygur Autonomous Region	Urumqi City	696.49	32.33	Private enterprise	0.591351	1.34167	0	0	0	0	26000000000	0.057301	4.97646	0.543019	0	1	1
159	159	2019	2000000	2000000000	430000000	430000000	295	1500000	26000000	0.000705	0	0	0	0	Wholesale and Retail Trade	WholesaleIndustry	2800000000	630000000	0.224618	26000000	0.009251	10000000	63000000	6800000	11000000	20	0.015714	24.67	29.17	Private enterprise	0	Xinjiang Uygur Autonomous Region	Urumqi City	553.21	29.17	Private enterprise	0.541975	1.69343	0	0	0	0	37000000000	0.034143	6.54534	0.492962	0	1	1
159	159	2020	2000000	2000000000	550000000	550000000	258	2100000	85000000	0.00318	0	0	0	0	Wholesale and Retail Trade	WholesaleIndustry	2700000000	490000000	0.181153	85000000	0.031723	7800000	87000000	6600000	46000000	21	0.054359	23.67	26.9	Private enterprise	0	Xinjiang Uygur Autonomous Region	Urumqi City	677.74	26.9	Private enterprise	0.673014	1.27159	0	0	0	0	27000000000	0.045957	4.85681	0.515027	0	1	1
159	159	2021	2000000	2000000000	1100000000	1100000000	547	2000000	25000000	0.000749	0	0	0	0	Wholesale and Retail Trade	WholesaleIndustry	3700000000	1400000000	0.386334	25000000	0.006855	12000000	70000000	18000000	34000000	22	0.04052	22.82	26.66	Private enterprise	0	Xinjiang Uygur Autonomous Region	Urumqi City	570.08	26.66	Private enterprise	1.37695	0.660239	0	0	0	0	34000000000	0.269206	3.29625	0.38119	1	1	1
159	159	2022	2000000	2000000000	1600000000	1600000000	632	2500000	310000000	0.006311	0	0	0	0	Wholesale and Retail Trade	WholesaleIndustry	3100000000	470000000	0.151369	310000000	0.102168	17000000	75000000	27000000	19000000	23	0.123507	22.82	35.09	Private enterprise	0	Xinjiang Uygur Autonomous Region	Urumqi City	554.65	35.09	Private enterprise	1.81683	0.497831	0	0	0	0	50000000000	0.154681	1.90984	0.493383	0	1	1
301	301	2010	2000000	2000000000	920000000	920000000	619	1500000	72000000	0.002708	0	0	0	0	Electricity, Heat, Gas, and Water Production and Supply Industry	ProductionandSupplyofElectricityandHeat	3700000000	1200000000	0.319968	72000000	0.01913	1800000	75000000	0	10000000	12	0.031537	36.69	41.7	State-owned enterprise	0	Jiangsu Province	Suzhou City	681.78	41.7	State-owned enterprise	1.10741	0.596949	0	0	0	0	26000000000	0.427325	4.08303	0.466583	0	1	0
301	301	2011	2000000	2000000000	1100000000	1100000000	625	1700000	110000000	0.003712	0	0	0	0	Electricity, Heat, Gas, and Water Production and Supply Industry	ProductionandSupplyofElectricityandHeat	3500000000	920000000	0.265155	110000000	0.030952	6100000	65000000	0	-6400000	13	0.041254	36.69	39.92	State-owned enterprise	0	Jiangsu Province	Suzhou City	687.91	39.92	State-owned enterprise	1.4295	0.494281	0	0	0	0	29000000000	0.072102	3.24678	0.362362	0	1	0
301	301	2012	2000000	2000000000	880000000	880000000	625	1400000	160000000	0.006322	0	0	0	0	Electricity, Heat, Gas, and Water Production and Supply Industry	ProductionandSupplyofElectricityandHeat	3600000000	890000000	0.247966	160000000	0.044544	13000000	77000000	0	-22000000	14	0.05259	36.69	39.9	State-owned enterprise	0	Jiangsu Province	Suzhou City	701.99	39.9	State-owned enterprise	1.16031	0.577416	0	0	0	0	25000000000	0.04188	4.09309	0.319699	0	1	0
301	301	2013	2000000	2000000000	1000000000	1000000000	600	1700000	330000000	0.006894	0	0	0	0	Electricity, Heat, Gas, and Water Production and Supply Industry	ProductionandSupplyofElectricityandHeat	3700000000	700000000	0.191626	330000000	0.090166	9600000	100000000	0	-42000000	15	0.110545	36.69	39.06	State-owned enterprise	0	Jiangsu Province	Suzhou City	679.45	39.06	State-owned enterprise	1.99029	0.296905	0	0	0	0	48000000000	0.036797	3.57031	0.363688	0	1	0
301	301	2014	2000000	2000000000	790000000	790000000	613	1300000	220000000	0.003259	0	0	0	0	Electricity, Heat, Gas, and Water Production and Supply Industry	ProductionandSupplyofElectricityandHeat	4000000000	860000000	0.215455	220000000	0.05637	1200000	80000000	0	-40000000	16	0.067771	36.69	38.59	State-owned enterprise	0	Jiangsu Province	Suzhou City	622.19	38.59	State-owned enterprise	0.763592	0.694441	0	0	0	0	69000000000	0.053085	5.07574	0.339911	0	1	0
301	301	2015	2000000	2000000000	690000000	690000000	627	1100000	170000000	0.001936	1	1	0	0	Electricity, Heat, Gas, and Water Production and Supply Industry	ProductionandSupplyofElectricityandHeat	4400000000	1200000000	0.264025	170000000	0.037859	4200000	76000000	0	-12000000	17	0.054444	37.45	39.67	State-owned enterprise	0	Jiangsu Province	Suzhou City	623.45	39.67	State-owned enterprise	0.685458	0.740493	0	0	0	0	86000000000	0.057939	6.35204	0.281034	0	1	0
301	301	2016	2000000	2000000000	790000000	790000000	655	1200000	150000000	0.001354	2	2	0	0	Electricity, Heat, Gas, and Water Production and Supply Industry	ProductionandSupplyofElectricityandHeat	5000000000	1500000000	0.302185	150000000	0.029632	15000000	100000000	0	-2600000	18	0.041888	26.51	39.31	State-owned enterprise	0	Jiangsu Province	Suzhou City	662.26	39.31	State-owned enterprise	0.811029	0.693009	0	0	0	0	110000000000	0.050695	6.26364	0.3048	1	1	0
301	301	2017	2000000	2000000000	1100000000	1100000000	573	1900000	230000000	0.002564	3	2	0	1	Electricity, Heat, Gas, and Water Production and Supply Industry	ProductionandSupplyofElectricityandHeat	4400000000	830000000	0.186972	230000000	0.051641	8100000	96000000	0	33000000	19	0.06309	26.51	39.26	State-owned enterprise	0	Jiangsu Province	Suzhou City	546.38	39.26	State-owned enterprise	1.27836	0.53712	0	0	0	0	89000000000	0.039075	3.97054	0.515903	1	1	0
301	301	2018	2000000	2000000000	18000000000	18000000000	13118	1400000	850000000	0.01347	6	2	3	1	Electricity, Heat, Gas, and Water Production and Supply Industry	ProductionandSupplyofElectricityandHeat	22000000000	8900000000	0.407513	850000000	0.038712	170000000	140000000	200000000	190000000	20	0.059414	68.71	81.99	Private enterprise	23.8294	Jiangsu Province	Suzhou City	710.29	81.99	Private enterprise	5.15715	0.167139	0	0	0	0	63000000000	0.010261	1.18595	0.357741	1	1	0
301	301	2019	2000000	2000000000	25000000000	25000000000	15931	1600000	1600000000	0.015971	10	2	7	1	Electricity, Heat, Gas, and Water Production and Supply Industry	ProductionandSupplyofElectricityandHeat	35000000000	20000000000	0.563384	1600000000	0.046006	250000000	260000000	180000000	520000000	21	0.069331	68.71	82.37	Private enterprise	25.7663	Jiangsu Province	Suzhou City	698.37	82.37	Private enterprise	7.65027	0.114856	0	0	0	0	100000000000	0.010224	1.40801	0.298422	1	1	0
301	301	2020	2000000	2000000000	23000000000	23000000000	18597	1200000	310000000	0.002241	14	2	11	1	Electricity, Heat, Gas, and Water Production and Supply Industry	ProductionandSupplyofElectricityandHeat	63000000000	40000000000	0.64172	310000000	0.004969	47000000	260000000	180000000	450000000	22	0.014262	57.26	82.45	Private enterprise	24.0713	Jiangsu Province	Suzhou City	625.83	82.45	Private enterprise	7.85033	0.119799	0	0	0	0	140000000000	0.009356	2.76303	0.322789	1	1	0
301	301	2021	2000000	2000000000	52000000000	52000000000	24458	2100000	5100000000	0.03354	16	2	13	1	Electricity, Heat, Gas, and Water Production and Supply Industry	ProductionandSupplyofElectricityandHeat	130000000000	100000000000	0.777216	5100000000	0.038531	160000000	640000000	430000000	1100000000	23	0.05417	57.25	80.38	Private enterprise	21.5778	Jiangsu Province	Suzhou City	690.87	80.38	Private enterprise	7.07743	0.117667	0	0	0	0	150000000000	0.010268	2.55215	0.189521	1	1	0
301	301	2022	2000000	2000000000	64000000000	64000000000	27441	2300000	540000000	0.009791	18	2	15	1	Electricity, Heat, Gas, and Water Production and Supply Industry	ProductionandSupplyofElectricityandHeat	170000000000	130000000000	0.785616	540000000	0.003259	220000000	650000000	500000000	2000000000	24	0.014422	41.87	76.51	Private enterprise	27.4945	Jiangsu Province	Suzhou City	613.63	76.51	Private enterprise	3.36105	0.274717	0	0	2	3	55000000000	0.010883	2.60899	0.201702	1	1	0
333	333	2013	2000000	2000000000	120000000000	120000000000	109085	1100000	8300000000	0.805941	0	0	0	0	Manufacturing Industry	ElectricalMachineryandEquipmentManufacturing	97000000000	58000000000	0.596883	8300000000	0.085589	12000000000	6700000000	0	560000000	13	0.109092	35.49	55.74	Private enterprise	1.953	Guangdong Province	Foshan City	0	55.74	Private enterprise	6.10737	0.125627	0	0	0	0	10000000000	0.065538	0.801372	0.621239	1	1	0
333	333	2014	2000000	2000000000	140000000000	140000000000	108120	1300000	12000000000	1.16218	5	5	0	0	Manufacturing Industry	ElectricalMachineryandEquipmentManufacturing	120000000000	75000000000	0.61983	12000000000	0.096817	15000000000	7500000000	0	250000000	14	0.118395	35.49	55.75	Private enterprise	1.953	Guangdong Province	Foshan City	803.28	55.75	Private enterprise	7.03525	0.106023	0	0	0	0	10000000000	0.066085	0.849112	0.66909	1	1	0
333	333	2015	2000000	2000000000	140000000000	140000000000	93299	1500000	14000000000	0.701735	9	5	1	3	Manufacturing Industry	ElectricalMachineryandEquipmentManufacturing	130000000000	73000000000	0.565113	14000000000	0.105747	15000000000	7400000000	0	140000000	15	0.12566	35.07	56.87	Private enterprise	1.9299	Guangdong Province	Foshan City	866.62	56.87	Private enterprise	9.82519	0.075476	1	0	0	0	19000000000	0.074918	0.930662	0.673375	1	1	0
333	333	2016	2000000	2000000000	160000000000	160000000000	96418	1600000	16000000000	0.712913	9	5	1	3	Manufacturing Industry	ElectricalMachineryandEquipmentManufacturing	170000000000	100000000000	0.595683	16000000000	0.092977	18000000000	9600000000	0	-1000000000	16	0.104974	34.75	49.53	Private enterprise	1.8939	Guangdong Province	Foshan City	429.01	49.53	Private enterprise	7.39849	0.098255	0	0	0	0	22000000000	0.084596	1.07266	0.64682	1	1	0
333	333	2017	2000000	2000000000	240000000000	240000000000	101826	2400000	19000000000	0.690963	20	9	7	4	Manufacturing Industry	ElectricalMachineryandEquipmentManufacturing	250000000000	170000000000	0.665768	19000000000	0.075013	27000000000	15000000000	0	820000000	17	0.091375	33.71	56.29	Private enterprise	1.8372	Guangdong Province	Foshan City	882.74	56.29	Private enterprise	6.12891	0.122321	1	0	0	0	27000000000	0.07282	1.03072	0.635338	1	1	0
333	333	2018	2000000	2000000000	260000000000	260000000000	114765	2300000	22000000000	0.686106	35	18	12	5	Manufacturing Industry	ElectricalMachineryandEquipmentManufacturing	260000000000	170000000000	0.649397	22000000000	0.082102	31000000000	9600000000	8400000000	-1800000000	18	0.090823	33.2	59.5	Private enterprise	1.8094	Guangdong Province	Foshan City	669.58	59.5	Private enterprise	6.34726	0.114166	2	0	0	0	32000000000	0.074674	1.01554	0.64983	1	1	0
333	333	2019	2000000	2000000000	280000000000	280000000000	134897	2100000	25000000000	0.315742	48	26	15	7	Manufacturing Industry	ElectricalMachineryandEquipmentManufacturing	300000000000	190000000000	0.644	25000000000	0.083712	35000000000	9500000000	9600000000	-2200000000	19	0.091727	31.73	60.04	Private enterprise	1.7293	Guangdong Province	Foshan City	738.34	60.04	Private enterprise	6.10028	0.116612	2	0	0	0	80000000000	0.067084	1.08533	0.680939	1	1	0
[truncated: 43,246 more rows]
[truncated: 178 more columns]
